# Supplementary material for: Association of HADHA expression with the risk of breast cancer: targeted subset analysis and meta-analysis of microarray data
Source: BMC Res Notes. 2012 Jan 12;5:25. doi: 10.1186/1756-0500-5-25 (PMC3271971; doi:10.1186/1756-0500-5-25)
Supplement: Additional file 1 — Table S1. Excel table containing detailed annotation of the 136 genes related to fat and lipid metabolism that were primarily selected for analyses. [file 1756-0500-5-25-S1.XLS]

## Sheet: Supplementary Table 1
ID	Gene Name	Species	BIOCARTA	COG_ONTOLOGY	GOTERM_BP_FAT	GOTERM_CC_FAT	GOTERM_MF_FAT	INTERPRO	KEGG_PATHWAY	OMIM_DISEASE	PIR_SUPERFAMILY	SMART	SP_PIR_KEYWORDS	UP_SEQ_FEATURE
AGPAT1	1-acylglycerol-3-phosphate O-acyltransferase 1 (lysophosphatidic acid acyltransferase, alpha)	Homo sapiens			GO:0001817~regulation of cytokine production,GO:0001819~positive regulation of cytokine production,GO:0001959~regulation of cytokine-mediated signaling pathway,GO:0001961~positive regulation of cytokine-mediated signaling pathway,GO:0006644~phospholipid metabolic process,GO:0006650~glycerophospholipid metabolic process,GO:0006654~phosphatidic acid biosynthetic process,GO:0007242~intracellular sig…	GO:0005576~extracellular region,GO:0005615~extracellular space,GO:0005783~endoplasmic reticulum,GO:0005829~cytosol,GO:0005886~plasma membrane,GO:0009925~basal plasma membrane,GO:0016021~integral to membrane,GO:0016323~basolateral plasma membrane,GO:0031224~intrinsic to membrane,GO:0044421~extracellular region part,GO:0044459~plasma membrane part,GO:0045178~basal part of cell,	GO:0003841~1-acylglycerol-3-phosphate O-acyltransferase activity,GO:0008080~N-acetyltransferase activity,GO:0008374~O-acyltransferase activity,GO:0016407~acetyltransferase activity,GO:0016410~N-acyltransferase activity,GO:0016411~acylglycerol O-acyltransferase activity,GO:0046027~phospholipid:diacylglycerol acyltransferase activity,GO:0050785~advanced glycation end-product receptor activity,	IPR002123:Phospholipid/glycerol acyltransferase,IPR004552:1-acyl-sn-glycerol-3-phosphate acyltransferase,	hsa00561:Glycerolipid metabolism,hsa00564:Glycerophospholipid metabolism,hsa00565:Ether lipid metabolism,		PIRSF015813:1-acyl-sn-glycerol-3-phosphate acyltransferase,	SM00563:PlsC,	Acyltransferase,complete proteome,membrane,phospholipid biosynthesis,polymorphism,transferase,transmembrane,	chain:1-acyl-sn-glycerol-3-phosphate acyltransferase alpha,sequence variant,short sequence motif:HXXXXD motif,transmembrane region,
AGPAT2	1-acylglycerol-3-phosphate O-acyltransferase 2 (lysophosphatidic acid acyltransferase, beta)	Homo sapiens			GO:0001817~regulation of cytokine production,GO:0001819~positive regulation of cytokine production,GO:0001959~regulation of cytokine-mediated signaling pathway,GO:0001961~positive regulation of cytokine-mediated signaling pathway,GO:0006644~phospholipid metabolic process,GO:0006650~glycerophospholipid metabolic process,GO:0006654~phosphatidic acid biosynthetic process,GO:0008610~lipid biosyntheti…	GO:0005783~endoplasmic reticulum,GO:0005829~cytosol,GO:0016021~integral to membrane,GO:0031224~intrinsic to membrane,	GO:0003841~1-acylglycerol-3-phosphate O-acyltransferase activity,GO:0008080~N-acetyltransferase activity,GO:0008374~O-acyltransferase activity,GO:0016407~acetyltransferase activity,GO:0016410~N-acyltransferase activity,GO:0016411~acylglycerol O-acyltransferase activity,GO:0046027~phospholipid:diacylglycerol acyltransferase activity,	IPR002123:Phospholipid/glycerol acyltransferase,IPR004552:1-acyl-sn-glycerol-3-phosphate acyltransferase,	hsa00561:Glycerolipid metabolism,hsa00564:Glycerophospholipid metabolism,hsa00565:Ether lipid metabolism,	Berardinelli-Seip congenital lipodystrophy,Lipodystrophy, congenital generalized, type 1,	PIRSF015813:1-acyl-sn-glycerol-3-phosphate acyltransferase,	SM00563:PlsC,	Acyltransferase,alternative splicing,complete proteome,congenital generalized lipodystrophy,diabetes mellitus,disease mutation,membrane,phospholipid biosynthesis,phosphoprotein,transferase,transmembrane,	chain:1-acyl-sn-glycerol-3-phosphate acyltransferase beta,modified residue,sequence conflict,sequence variant,short sequence motif:HXXXXD motif,splice variant,transmembrane region,
HMGCR	3-hydroxy-3-methylglutaryl-Coenzyme A reductase	Homo sapiens			GO:0003006~reproductive developmental process,GO:0006469~negative regulation of protein kinase activity,GO:0006694~steroid biosynthetic process,GO:0006695~cholesterol biosynthetic process,GO:0006720~isoprenoid metabolic process,GO:0006732~coenzyme metabolic process,GO:0006928~cell motion,GO:0007276~gamete generation,GO:0007548~sex differentiation,GO:0007610~behavior,GO:0007611~learning or memory,…	GO:0000267~cell fraction,GO:0005624~membrane fraction,GO:0005626~insoluble fraction,GO:0005777~peroxisome,GO:0005783~endoplasmic reticulum,GO:0005789~endoplasmic reticulum membrane,GO:0005792~microsome,GO:0012505~endomembrane system,GO:0016021~integral to membrane,GO:0031090~organelle membrane,GO:0031224~intrinsic to membrane,GO:0042175~nuclear envelope-endoplasmic reticulum network,GO:0042579~mi…	GO:0000166~nucleotide binding,GO:0004420~hydroxymethylglutaryl-CoA reductase (NADPH) activity,GO:0042282~hydroxymethylglutaryl-CoA reductase activity,GO:0042802~identical protein binding,GO:0042803~protein homodimerization activity,GO:0046983~protein dimerization activity,GO:0048037~cofactor binding,GO:0050661~NADP or NADPH binding,GO:0050662~coenzyme binding,	IPR000731:Sterol-sensing 5TM box,IPR002202:Hydroxymethylglutaryl-CoA reductase, class I/II, catalytic,IPR004554:Hydroxymethylglutaryl-CoA reductase, class I, catalytic,IPR004816:Hydroxymethylglutaryl-CoA reductase, class I, metazoan,	hsa00900:Terpenoid backbone biosynthesis,	Common SNPs in HMGCR in Micronesians and Whites Associated With LDL-Cholesterol Levels Affect Alternative Splicing of Exon13,Common variants at 30 loci contribute to polygenic dyslipidemia,Loci influencing lipid levels and coronary heart disease risk in 16 European population cohorts,Low density lipoprotein cholesterol level QTL 3,Six new loci associated with blood low-density lipoprotein cholest…	PIRSF036360:hydroxymethylglutaryl-CoA (HMG-CoA) reductase,		3d-structure,alternative splicing,Cholesterol biosynthesis,coenzyme A,complete proteome,endoplasmic reticulum,glycoprotein,lipid synthesis,membrane,membrane protein,nadp,oxidoreductase,peroxisome,polymorphism,Steroid biosynthesis,sterol biosynthesis,transmembrane,	active site:Charge relay system,active site:Proton donor,chain:3-hydroxy-3-methylglutaryl-coenzyme A reductase,glycosylation site:N-linked (GlcNAc...),helix,region of interest:Catalytic,region of interest:Linker,sequence variant,splice variant,strand,transmembrane region,turn,
HMGCS2	3-hydroxy-3-methylglutaryl-Coenzyme A synthase 2 (mitochondrial)	Homo sapiens			GO:0006694~steroid biosynthetic process,GO:0006695~cholesterol biosynthetic process,GO:0006720~isoprenoid metabolic process,GO:0007584~response to nutrient,GO:0008202~steroid metabolic process,GO:0008203~cholesterol metabolic process,GO:0008299~isoprenoid biosynthetic process,GO:0008610~lipid biosynthetic process,GO:0009719~response to endogenous stimulus,GO:0009725~response to hormone stimulus,G…	GO:0005739~mitochondrion,GO:0005740~mitochondrial envelope,GO:0005743~mitochondrial inner membrane,GO:0005759~mitochondrial matrix,GO:0019866~organelle inner membrane,GO:0031090~organelle membrane,GO:0031966~mitochondrial membrane,GO:0031967~organelle envelope,GO:0031974~membrane-enclosed lumen,GO:0031975~envelope,GO:0031980~mitochondrial lumen,GO:0043233~organelle lumen,GO:0044429~mitochondrial …	GO:0004421~hydroxymethylglutaryl-CoA synthase activity,GO:0046912~transferase activity, transferring acyl groups, acyl groups converted into alkyl on transfer,	IPR000590:Hydroxymethylglutaryl-coenzyme A synthase, active site,IPR010122:Hydroxymethylglutaryl-CoA synthase, eukaryotic,IPR013528:Hydroxymethylglutaryl-coenzyme A synthase, N-terminal,IPR013746:Hydroxymethylglutaryl-coenzyme A synthase C-terminal,	hsa00072:Synthesis and degradation of ketone bodies,hsa00280:Valine, leucine and isoleucine degradation,hsa00650:Butanoate metabolism,hsa00900:Terpenoid backbone biosynthesis,hsa03320:PPAR signaling pathway,	HMG-CoA synthase-2 deficiency,	PIRSF001368:3-hydroxy-3-methylglutaryl CoA synthase,PIRSF500081:3-hydroxy-3-methylglutaryl CoA synthase, eukaryotic type,		3d-structure,acetylation,carbon-carbon lyase,Cholesterol biosynthesis,coenzyme A,complete proteome,disease mutation,lipid synthesis,mitochondrion,oxo-acid-lyase,phosphoprotein,Steroid biosynthesis,sterol biosynthesis,transferase,transit peptide,	chain:Hydroxymethylglutaryl-CoA synthase, mitochondrial,helix,modified residue,sequence variant,strand,transit peptide:Mitochondrion,turn,
ABO	ABO blood group (transferase A, alpha 1-3-N-acetylgalactosaminyltransferase; transferase B, alpha 1-3-galactosyltransferase)	Homo sapiens			GO:0006486~protein amino acid glycosylation,GO:0009100~glycoprotein metabolic process,GO:0009101~glycoprotein biosynthetic process,GO:0043413~biopolymer glycosylation,GO:0070085~glycosylation,	GO:0000139~Golgi membrane,GO:0005576~extracellular region,GO:0005794~Golgi apparatus,GO:0012505~endomembrane system,GO:0016021~integral to membrane,GO:0030173~integral to Golgi membrane,GO:0031090~organelle membrane,GO:0031224~intrinsic to membrane,GO:0031228~intrinsic to Golgi membrane,GO:0031300~intrinsic to organelle membrane,GO:0031301~integral to organelle membrane,GO:0044431~Golgi apparatus…	GO:0004380~glycoprotein-fucosylgalactoside alpha-N-acetylgalactosaminyltransferase activity,GO:0004381~fucosylgalactoside 3-alpha-galactosyltransferase activity,GO:0008376~acetylgalactosaminyltransferase activity,GO:0008378~galactosyltransferase activity,GO:0030145~manganese ion binding,GO:0035250~UDP-galactosyltransferase activity,GO:0043167~ion binding,GO:0043169~cation binding,GO:0046872~metal…	IPR001589:Actinin-type, actin-binding, conserved site,IPR005076:Glycosyl transferase, family 6,	hsa00601:Glycosphingolipid biosynthesis,	A Genome-Wide Association Study Identifies Protein Quantitative Trait Loci (pQTLs),Blood group, ABO system,Novel Association of ABO Histo-Blood Group Antigen with Soluble ICAM-1: Results of a Genome-Wide Association Study of 6,578 Women,Population-based genome-wide association studies reveal six loci influencing plasma levels of liver enzymes,	PIRSF005985:histo-blood group 1 transferase,		3d-structure,blood group antigen,complete proteome,direct protein sequencing,glycoprotein,glycosyltransferase,golgi apparatus,hexosyltransferase,manganese,membrane,metal-binding,polymorphism,Secreted,Signal-anchor,transferase,transmembrane,	binding site:Glycoprotein fucosyl-galactosyl group,binding site:UDP-N-acetyl-galactosamine,chain:Fucosylglycoprotein alpha-N- acetylgalactosaminyltransferase soluble form,chain:Histo-blood group ABO system transferase,glycosylation site:N-linked (GlcNAc...),helix,metal ion-binding site:Manganese,mutagenesis site,region of interest:UDP-N-acetyl-galactosamine binding,sequence variant,strand,topolog…
ABCA1	ATP-binding cassette, sub-family A (ABC1), member 1	Homo sapiens	h_nuclearRsPathway:Nuclear Receptors in Lipid Metabolism and Toxicity,		GO:0001816~cytokine production,GO:0002790~peptide secretion,GO:0006140~regulation of nucleotide metabolic process,GO:0006497~protein amino acid lipidation,GO:0006869~lipid transport,GO:0006897~endocytosis,GO:0006909~phagocytosis,GO:0006911~phagocytosis, engulfment,GO:0007033~vacuole organization,GO:0007040~lysosome organization,GO:0007166~cell surface receptor linked signal transduction,GO:000718…	GO:0000267~cell fraction,GO:0005624~membrane fraction,GO:0005626~insoluble fraction,GO:0005794~Golgi apparatus,GO:0005886~plasma membrane,GO:0005887~integral to plasma membrane,GO:0016021~integral to membrane,GO:0016023~cytoplasmic membrane-bounded vesicle,GO:0030139~endocytic vesicle,GO:0031224~intrinsic to membrane,GO:0031226~intrinsic to plasma membrane,GO:0031410~cytoplasmic vesicle,GO:003198…	GO:0000149~SNARE binding,GO:0000166~nucleotide binding,GO:0001882~nucleoside binding,GO:0001883~purine nucleoside binding,GO:0005319~lipid transporter activity,GO:0005496~steroid binding,GO:0005524~ATP binding,GO:0005543~phospholipid binding,GO:0005548~phospholipid transporter activity,GO:0008289~lipid binding,GO:0008509~anion transmembrane transporter activity,GO:0015248~sterol transporter activ…	IPR003439:ABC transporter-like,IPR003593:ATPase, AAA+ type, core,IPR017871:ABC transporter, conserved site,	hsa02010:ABC transporters,	Common variants at 30 loci contribute to polygenic dyslipidemia,Coronary artery disease in familial hypercholesterolemia, protection against,HDL deficiency, familial,HDL deficiency, type 2,high density lipoprotein deficiency, Tangier type, 1,Loci influencing lipid levels and coronary heart disease risk in 16 European population cohorts,Newly identified loci that influence lipid concentrations and…		SM00382:AAA,	atherosclerosis,atp-binding,cholesterol metabolism,complete proteome,disease mutation,disulfide bond,glycoprotein,lipid metabolism,membrane,nucleotide-binding,phosphoprotein,polymorphism,repeat,steroid metabolism,transmembrane,transport,	chain:ATP-binding cassette sub-family A member 1,disulfide bond,domain:ABC transporter 1,domain:ABC transporter 2,glycosylation site:N-linked (GlcNAc...),modified residue,nucleotide phosphate-binding region:ATP 1,nucleotide phosphate-binding region:ATP 2,sequence conflict,sequence variant,topological domain:Extracellular,transmembrane region,
ABCG5	ATP-binding cassette, sub-family G (WHITE), member 5	Homo sapiens	h_nuclearRsPathway:Nuclear Receptors in Lipid Metabolism and Toxicity,		GO:0006869~lipid transport,GO:0007584~response to nutrient,GO:0007586~digestion,GO:0007588~excretion,GO:0009314~response to radiation,GO:0009628~response to abiotic stimulus,GO:0009991~response to extracellular stimulus,GO:0010212~response to ionizing radiation,GO:0010876~lipid localization,GO:0010949~negative regulation of intestinal phytosterol absorption,GO:0015918~sterol transport,GO:0022600~…	GO:0000267~cell fraction,GO:0005624~membrane fraction,GO:0005626~insoluble fraction,GO:0005886~plasma membrane,GO:0016021~integral to membrane,GO:0016324~apical plasma membrane,GO:0031224~intrinsic to membrane,GO:0044459~plasma membrane part,GO:0045177~apical part of cell,	GO:0000166~nucleotide binding,GO:0001882~nucleoside binding,GO:0001883~purine nucleoside binding,GO:0005319~lipid transporter activity,GO:0005524~ATP binding,GO:0015248~sterol transporter activity,GO:0016887~ATPase activity,GO:0017076~purine nucleotide binding,GO:0017127~cholesterol transporter activity,GO:0030554~adenyl nucleotide binding,GO:0032553~ribonucleotide binding,GO:0032555~purine ribon…	IPR003439:ABC transporter-like,IPR003593:ATPase, AAA+ type, core,IPR013525:ABC-2 type transporter,IPR017871:ABC transporter, conserved site,	hsa02010:ABC transporters,	Loci influencing lipid levels and coronary heart disease risk in 16 European population cohorts,Sitosterolemia,		SM00382:AAA,	atp-binding,complete proteome,disease mutation,glycoprotein,membrane,nucleotide-binding,phosphoprotein,polymorphism,transmembrane,transport,	chain:ATP-binding cassette sub-family G member 5,domain:ABC transmembrane type-2,domain:ABC transporter,glycosylation site:N-linked (GlcNAc...),modified residue,nucleotide phosphate-binding region:ATP,sequence variant,topological domain:Cytoplasmic,topological domain:Extracellular,transmembrane region,
ABCG8	ATP-binding cassette, sub-family G (WHITE), member 8	Homo sapiens			GO:0006869~lipid transport,GO:0007586~digestion,GO:0007588~excretion,GO:0010876~lipid localization,GO:0010949~negative regulation of intestinal phytosterol absorption,GO:0015914~phospholipid transport,GO:0015918~sterol transport,GO:0022600~digestive system process,GO:0030299~intestinal cholesterol absorption,GO:0030300~regulation of intestinal cholesterol absorption,GO:0030301~cholesterol transpo…	GO:0005886~plasma membrane,GO:0016021~integral to membrane,GO:0016324~apical plasma membrane,GO:0031224~intrinsic to membrane,GO:0044459~plasma membrane part,GO:0045177~apical part of cell,	GO:0000166~nucleotide binding,GO:0001882~nucleoside binding,GO:0001883~purine nucleoside binding,GO:0005319~lipid transporter activity,GO:0005524~ATP binding,GO:0015248~sterol transporter activity,GO:0016887~ATPase activity,GO:0017076~purine nucleotide binding,GO:0017127~cholesterol transporter activity,GO:0030554~adenyl nucleotide binding,GO:0032553~ribonucleotide binding,GO:0032555~purine ribon…	IPR003439:ABC transporter-like,IPR013525:ABC-2 type transporter,IPR017871:ABC transporter, conserved site,	hsa02010:ABC transporters,	A genome-wide association scan identifies the hepatic cholesterol transporter ABCG8 as a susceptibility factor for human gallstone disease,Common variants at 30 loci contribute to polygenic dyslipidemia,Gallbladder disease 4,Sitosterolemia,			alternative splicing,atp-binding,complete proteome,disease mutation,glycoprotein,membrane,nucleotide-binding,polymorphism,transmembrane,transport,	chain:ATP-binding cassette sub-family G member 8,domain:ABC transmembrane type-2,domain:ABC transporter,glycosylation site:N-linked (GlcNAc...),sequence variant,splice variant,topological domain:Cytoplasmic,topological domain:Extracellular,transmembrane region,
CD36	CD36 molecule (thrombospondin receptor)	Homo sapiens	h_tsp1Pathway:TSP-1 Induced Apoptosis in Microvascular Endothelial Cell ,		GO:0001952~regulation of cell-matrix adhesion,GO:0001954~positive regulation of cell-matrix adhesion,GO:0006869~lipid transport,GO:0006897~endocytosis,GO:0006909~phagocytosis,GO:0007155~cell adhesion,GO:0007242~intracellular signaling cascade,GO:0007263~nitric oxide mediated signal transduction,GO:0007596~blood coagulation,GO:0007599~hemostasis,GO:0008104~protein localization,GO:0009057~macromole…	GO:0000267~cell fraction,GO:0005624~membrane fraction,GO:0005626~insoluble fraction,GO:0005794~Golgi apparatus,GO:0005886~plasma membrane,GO:0005887~integral to plasma membrane,GO:0009986~cell surface,GO:0012505~endomembrane system,GO:0012506~vesicle membrane,GO:0016021~integral to membrane,GO:0016023~cytoplasmic membrane-bounded vesicle,GO:0030141~secretory granule,GO:0030659~cytoplasmic vesicle…	GO:0005041~low-density lipoprotein receptor activity,GO:0008034~lipoprotein binding,GO:0008035~high-density lipoprotein binding,GO:0008289~lipid binding,GO:0019838~growth factor binding,GO:0019955~cytokine binding,GO:0030169~low-density lipoprotein binding,GO:0030228~lipoprotein receptor activity,GO:0050431~transforming growth factor beta binding,GO:0070053~thrombospondin receptor activity,	IPR002159:CD36 antigen,IPR005428:Adhesion molecule CD36,	hsa03320:PPAR signaling pathway,hsa04512:ECM-receptor interaction,hsa04640:Hematopoietic cell lineage,hsa04920:Adipocytokine signaling pathway,	Coronary heart disease, susceptibility to, 7,Macrothrombocytopenia,Malaria, cerebral, reduced risk of,Malaria, cerebral, susceptibility to,Platelet glycoprotein IV deficiency,	PIRSF002463:lysosomal integral membrane protein II,		alternative splicing,blocked amino end,cell adhesion,collagen,complete proteome,direct protein sequencing,disease mutation,disulfide bond,glycoprotein,lipoprotein,membrane,myristylation,palmitate,platelet,polymorphism,receptor,surface antigen,thiolester bond,transmembrane,transmembrane protein,transport,	chain:Platelet glycoprotein 4,disulfide bond,glycosylation site:N-linked (GlcNAc...),lipid moiety-binding region:S-palmitoyl cysteine,sequence conflict,sequence variant,topological domain:Cytoplasmic,topological domain:Extracellular,transmembrane region,
ASAH1	N-acylsphingosine amidohydrolase (acid ceramidase) 1	Homo sapiens	h_edg1Pathway:Phospholipids as signalling intermediaries,		GO:0006643~membrane lipid metabolic process,GO:0006665~sphingolipid metabolic process,GO:0006672~ceramide metabolic process,GO:0010033~response to organic substance,GO:0030323~respiratory tube development,GO:0030324~lung development,GO:0035295~tube development,GO:0046519~sphingoid metabolic process,GO:0060541~respiratory system development,	GO:0000323~lytic vacuole,GO:0005764~lysosome,GO:0005773~vacuole,	GO:0016811~hydrolase activity, acting on carbon-nitrogen (but not peptide) bonds, in linear amides,GO:0017040~ceramidase activity,	IPR002034:Alpha-isopropylmalate/homocitrate synthase, conserved site,IPR003199:Choloylglycine hydrolase,IPR016699:Acid ceramidase-like,	hsa00600:Sphingolipid metabolism,hsa04142:Lysosome,	Farber lipogranulomatosis,	PIRSF017632:acid ceramidase,PIRSF017632:Acid_ceramidase-like,		alternative splicing,complete proteome,direct protein sequencing,disease mutation,glycoprotein,hydrolase,lysosome,polymorphism,signal,	chain:Acid ceramidase subunit alpha,chain:Acid ceramidase subunit beta,glycosylation site:N-linked (GlcNAc...),sequence conflict,sequence variant,signal peptide,splice variant,
NPC1L1	NPC1 (Niemann-Pick disease, type C1, gene)-like 1	Homo sapiens			GO:0006694~steroid biosynthetic process,GO:0006695~cholesterol biosynthetic process,GO:0006869~lipid transport,GO:0007586~digestion,GO:0008202~steroid metabolic process,GO:0008203~cholesterol metabolic process,GO:0008610~lipid biosynthetic process,GO:0010876~lipid localization,GO:0015918~sterol transport,GO:0016125~sterol metabolic process,GO:0016126~sterol biosynthetic process,GO:0022600~digesti…	GO:0005886~plasma membrane,GO:0016021~integral to membrane,GO:0031224~intrinsic to membrane,GO:0031410~cytoplasmic vesicle,GO:0031982~vesicle,	GO:0008158~hedgehog receptor activity,	IPR000731:Sterol-sensing 5TM box,IPR003392:Patched,IPR004765:Niemann-Pick C type protein,		Ezetimibe, nonresponse to,			alternative splicing,cell membrane,cholesterol metabolism,complete proteome,cytoplasmic vesicle,glycoprotein,lipid metabolism,membrane,polymorphism,signal,steroid metabolism,transmembrane,	chain:Niemann-Pick C1-like protein 1,compositionally biased region:Poly-Leu,domain:SSD,glycosylation site:N-linked (GlcNAc...),sequence variant,signal peptide,splice variant,topological domain:Cytoplasmic,topological domain:Extracellular,transmembrane region,
SCAP	SREBF chaperone	Homo sapiens	h_s1pPathway:SREBP control of lipid synthesis,		GO:0006355~regulation of transcription, DNA-dependent,GO:0006357~regulation of transcription from RNA polymerase II promoter,GO:0006984~ER-nuclear signaling pathway,GO:0006991~response to sterol depletion,GO:0006994~positive regulation of transcription via sterol regulatory element binding involved in ER-nuclear sterol response pathway,GO:0007568~aging,GO:0008202~steroid metabolic process,GO:0008…	GO:0000267~cell fraction,GO:0005624~membrane fraction,GO:0005626~insoluble fraction,GO:0005783~endoplasmic reticulum,GO:0005792~microsome,GO:0005794~Golgi apparatus,GO:0016021~integral to membrane,GO:0031224~intrinsic to membrane,GO:0031410~cytoplasmic vesicle,GO:0031982~vesicle,GO:0042598~vesicular fraction,	GO:0032403~protein complex binding,GO:0051082~unfolded protein binding,	IPR000731:Sterol-sensing 5TM box,IPR001680:WD40 repeat,IPR015943:WD40/YVTN repeat-like,IPR017986:WD40 repeat, region,IPR019775:WD40 repeat, conserved site,IPR019781:WD40 repeat, subgroup,IPR019782:WD40 repeat 2,				SM00320:WD40,	alternative splicing,cholesterol metabolism,complete proteome,cytoplasmic vesicle,endoplasmic reticulum,glycoprotein,golgi apparatus,lipid metabolism,membrane,phosphoprotein,polymorphism,repeat,steroid metabolism,transmembrane,wd repeat,	chain:Sterol regulatory element-binding protein cleavage-activating protein,compositionally biased region:Poly-Arg,compositionally biased region:Poly-Leu,compositionally biased region:Poly-Pro,domain:SSD,glycosylation site:N-linked (GlcNAc...),modified residue,region of interest:ER export signal,region of interest:Interaction with SREBF2,repeat:WD 1,repeat:WD 2,repeat:WD 3,repeat:WD 4,repeat:WD 5…
ST3GAL6	ST3 beta-galactoside alpha-2,3-sialyltransferase 6	Homo sapiens			GO:0005996~monosaccharide metabolic process,GO:0006040~amino sugar metabolic process,GO:0006486~protein amino acid glycosylation,GO:0006643~membrane lipid metabolic process,GO:0006664~glycolipid metabolic process,GO:0009100~glycoprotein metabolic process,GO:0009101~glycoprotein biosynthetic process,GO:0009249~protein lipoylation,GO:0018065~protein-cofactor linkage,GO:0043413~biopolymer glycosylat…	GO:0000139~Golgi membrane,GO:0005794~Golgi apparatus,GO:0012505~endomembrane system,GO:0016021~integral to membrane,GO:0030173~integral to Golgi membrane,GO:0031090~organelle membrane,GO:0031224~intrinsic to membrane,GO:0031228~intrinsic to Golgi membrane,GO:0031300~intrinsic to organelle membrane,GO:0031301~integral to organelle membrane,GO:0044431~Golgi apparatus part,	GO:0008373~sialyltransferase activity,	IPR001675:Glycosyl transferase, family 29,IPR012163:Sialyltransferase,	hsa00601:Glycosphingolipid biosynthesis,		PIRSF005557:sialyltransferase,PIRSF005557:Sialyl_trans,		complete proteome,glycoprotein,glycosyltransferase,golgi apparatus,membrane,polymorphism,Signal-anchor,transferase,transmembrane,	chain:Type 2 lactosamine alpha-2,3- sialyltransferase,glycosylation site:N-linked (GlcNAc...),sequence variant,topological domain:Cytoplasmic,topological domain:Lumenal,transmembrane region,
ST8SIA1	ST8 alpha-N-acetyl-neuraminide alpha-2,8-sialyltransferase 1	Homo sapiens			GO:0006486~protein amino acid glycosylation,GO:0006643~membrane lipid metabolic process,GO:0006664~glycolipid metabolic process,GO:0006665~sphingolipid metabolic process,GO:0006687~glycosphingolipid metabolic process,GO:0006688~glycosphingolipid biosynthetic process,GO:0008284~positive regulation of cell proliferation,GO:0008610~lipid biosynthetic process,GO:0009100~glycoprotein metabolic process…	GO:0000139~Golgi membrane,GO:0005794~Golgi apparatus,GO:0012505~endomembrane system,GO:0016021~integral to membrane,GO:0030173~integral to Golgi membrane,GO:0031090~organelle membrane,GO:0031224~intrinsic to membrane,GO:0031228~intrinsic to Golgi membrane,GO:0031300~intrinsic to organelle membrane,GO:0031301~integral to organelle membrane,GO:0044431~Golgi apparatus part,	GO:0003828~alpha-N-acetylneuraminate alpha-2,8-sialyltransferase activity,GO:0008373~sialyltransferase activity,	IPR001675:Glycosyl transferase, family 29,IPR012163:Sialyltransferase,	hsa00601:Glycosphingolipid biosynthesis,hsa00603:Glycosphingolipid biosynthesis,hsa00604:Glycosphingolipid biosynthesis,		PIRSF005557:sialyltransferase,PIRSF005557:Sialyl_trans,		complete proteome,disulfide bond,glycoprotein,glycosyltransferase,golgi apparatus,lipid metabolism,membrane,Signal-anchor,sphingolipid metabolism,transferase,transmembrane,transmembrane protein,	chain:Alpha-N-acetylneuraminide alpha-2,8- sialyltransferase,disulfide bond,glycosylation site:N-linked (GlcNAc...),topological domain:Cytoplasmic,topological domain:Lumenal,transmembrane region,
B4GALT6	UDP-Gal:betaGlcNAc beta 1,4- galactosyltransferase, polypeptide 6	Homo sapiens				GO:0005794~Golgi apparatus,GO:0016021~integral to membrane,GO:0031224~intrinsic to membrane,	GO:0000287~magnesium ion binding,GO:0005509~calcium ion binding,GO:0008378~galactosyltransferase activity,GO:0008489~UDP-galactose:glucosylceramide beta-1,4-galactosyltransferase activity,GO:0030145~manganese ion binding,GO:0035250~UDP-galactosyltransferase activity,GO:0043167~ion binding,GO:0043169~cation binding,GO:0046872~metal ion binding,GO:0046914~transition metal ion binding,	IPR003859:Metazoa galactosyltransferase,	hsa00600:Sphingolipid metabolism,		PIRSF016591:beta-1,4-galactosyltransferase, B4GalT1-6 types,PIRSF500894:beta-1,4-galactosyltransferase 6,		calcium,complete proteome,disulfide bond,glycoprotein,glycosyltransferase,golgi apparatus,magnesium,manganese,membrane,metal-binding,polymorphism,Signal-anchor,transferase,transmembrane,	chain:Beta-1,4-galactosyltransferase 6,disulfide bond,glycosylation site:N-linked (GlcNAc...),metal ion-binding site:Manganese,sequence conflict,sequence variant,topological domain:Cytoplasmic,topological domain:Lumenal,transmembrane region,
B3GNT5	UDP-GlcNAc:betaGal beta-1,3-N-acetylglucosaminyltransferase 5	Homo sapiens			GO:0006486~protein amino acid glycosylation,GO:0006643~membrane lipid metabolic process,GO:0006664~glycolipid metabolic process,GO:0008610~lipid biosynthetic process,GO:0009100~glycoprotein metabolic process,GO:0009101~glycoprotein biosynthetic process,GO:0009247~glycolipid biosynthetic process,GO:0043413~biopolymer glycosylation,GO:0046467~membrane lipid biosynthetic process,GO:0070085~glycosyla…	GO:0005794~Golgi apparatus,GO:0016021~integral to membrane,GO:0031224~intrinsic to membrane,	GO:0008375~acetylglucosaminyltransferase activity,GO:0008378~galactosyltransferase activity,GO:0008457~beta-galactosyl-N-acetylglucosaminylgalactosylglucosyl-ceramide beta-1,3-acetylglucosaminyltransferase activity,GO:0008917~lipopolysaccharide N-acetylglucosaminyltransferase activity,	IPR002659:Glycosyl transferase, family 31,	hsa00601:Glycosphingolipid biosynthesis,				complete proteome,developmental protein,glycoprotein,glycosyltransferase,golgi apparatus,membrane,Signal-anchor,transferase,transmembrane,	chain:UDP-GlcNAc:betaGal beta-1,3-N- acetylglucosaminyltransferase 5,glycosylation site:N-linked (GlcNAc...),topological domain:Cytoplasmic,topological domain:Lumenal,transmembrane region,
UGCG	UDP-glucose ceramide glucosyltransferase	Homo sapiens			GO:0006643~membrane lipid metabolic process,GO:0006664~glycolipid metabolic process,GO:0006665~sphingolipid metabolic process,GO:0006672~ceramide metabolic process,GO:0006677~glycosylceramide metabolic process,GO:0006678~glucosylceramide metabolic process,GO:0006679~glucosylceramide biosynthetic process,GO:0006687~glycosphingolipid metabolic process,GO:0006688~glycosphingolipid biosynthetic proce…	GO:0000267~cell fraction,GO:0005624~membrane fraction,GO:0005626~insoluble fraction,GO:0005783~endoplasmic reticulum,GO:0016021~integral to membrane,GO:0031224~intrinsic to membrane,	GO:0008120~ceramide glucosyltransferase activity,GO:0035251~UDP-glucosyltransferase activity,GO:0046527~glucosyltransferase activity,	IPR001173:Glycosyl transferase, family 2,	hsa00600:Sphingolipid metabolism,				complete proteome,endoplasmic reticulum,glycosyltransferase,lipid metabolism,lipid synthesis,membrane,sphingolipid metabolism,transferase,transmembrane,	chain:Ceramide glucosyltransferase,site:May play an important role in binding to the inhibitors DEPC and PDMP,topological domain:Lumenal,transmembrane region,
ACAT1	acetyl-Coenzyme A acetyltransferase 1	Homo sapiens	h_LDLpathway:Low-density lipoprotein (LDL) pathway during atherogenesis,			GO:0005739~mitochondrion,GO:0005740~mitochondrial envelope,GO:0005743~mitochondrial inner membrane,GO:0005759~mitochondrial matrix,GO:0019866~organelle inner membrane,GO:0031090~organelle membrane,GO:0031966~mitochondrial membrane,GO:0031967~organelle envelope,GO:0031974~membrane-enclosed lumen,GO:0031975~envelope,GO:0031980~mitochondrial lumen,GO:0043233~organelle lumen,GO:0044429~mitochondrial …	GO:0003985~acetyl-CoA C-acetyltransferase activity,GO:0016407~acetyltransferase activity,GO:0016408~C-acyltransferase activity,GO:0016453~C-acetyltransferase activity,GO:0030955~potassium ion binding,GO:0031420~alkali metal ion binding,GO:0043167~ion binding,GO:0043169~cation binding,GO:0046872~metal ion binding,	IPR002155:Thiolase,IPR016038:Thiolase-like, subgroup,	hsa00071:Fatty acid metabolism,hsa00072:Synthesis and degradation of ketone bodies,hsa00280:Valine, leucine and isoleucine degradation,hsa00310:Lysine degradation,hsa00380:Tryptophan metabolism,hsa00620:Pyruvate metabolism,hsa00640:Propanoate metabolism,hsa00650:Butanoate metabolism,hsa00900:Terpenoid backbone biosynthesis,	Alpha-methylacetoacetic aciduria,	PIRSF000429:Ac-CoA_Ac_transf,PIRSF000429:acetyl-CoA acetyltransferase,		3d-structure,acetylation,Acyltransferase,coenzyme A,complete proteome,direct protein sequencing,disease mutation,fatty acid beta-oxidation,metal-binding,mitochondrion,polymorphism,potassium,transferase,transit peptide,	active site:Acyl-thioester intermediate,active site:Proton acceptor,binding site:Coenzyme A,chain:Acetyl-CoA acetyltransferase, mitochondrial,helix,metal ion-binding site:Potassium,metal ion-binding site:Potassium; via carbonyl oxygen,modified residue,region of interest:Coenzyme A binding,sequence conflict,sequence variant,strand,transit peptide:Mitochondrion,turn,
ACAT2	acetyl-Coenzyme A acetyltransferase 2	Homo sapiens					GO:0003985~acetyl-CoA C-acetyltransferase activity,GO:0016407~acetyltransferase activity,GO:0016408~C-acyltransferase activity,GO:0016453~C-acetyltransferase activity,	IPR002155:Thiolase,IPR016038:Thiolase-like, subgroup,	hsa00071:Fatty acid metabolism,hsa00072:Synthesis and degradation of ketone bodies,hsa00280:Valine, leucine and isoleucine degradation,hsa00310:Lysine degradation,hsa00380:Tryptophan metabolism,hsa00620:Pyruvate metabolism,hsa00640:Propanoate metabolism,hsa00650:Butanoate metabolism,hsa00900:Terpenoid backbone biosynthesis,		PIRSF000429:Ac-CoA_Ac_transf,		3d-structure,acetylation,Acyltransferase,coenzyme A,complete proteome,cytoplasm,cytosol,direct protein sequencing,ketone body metabolism,poly-beta-hydroxybutyrate biosynthesis,polymorphism,Steroid biosynthesis,transferase,	active site:Acyl-thioester intermediate,active site:Proton acceptor,chain:Acetyl-CoA acetyltransferase, cytosolic,helix,modified residue,sequence conflict,sequence variant,strand,turn,
ACAA1	acetyl-Coenzyme A acyltransferase 1	Homo sapiens			GO:0006091~generation of precursor metabolites and energy,GO:0006631~fatty acid metabolic process,GO:0006635~fatty acid beta-oxidation,GO:0009062~fatty acid catabolic process,GO:0016042~lipid catabolic process,GO:0016054~organic acid catabolic process,GO:0019395~fatty acid oxidation,GO:0030258~lipid modification,GO:0033540~fatty acid beta-oxidation using acyl-CoA oxidase,GO:0034440~lipid oxidatio…	GO:0005777~peroxisome,GO:0005782~peroxisomal matrix,GO:0031907~microbody lumen,GO:0031974~membrane-enclosed lumen,GO:0042579~microbody,GO:0043233~organelle lumen,GO:0044438~microbody part,GO:0044439~peroxisomal part,GO:0070013~intracellular organelle lumen,	GO:0003988~acetyl-CoA C-acyltransferase activity,GO:0016408~C-acyltransferase activity,	IPR002155:Thiolase,IPR016038:Thiolase-like, subgroup,	hsa00071:Fatty acid metabolism,hsa00280:Valine, leucine and isoleucine degradation,hsa01040:Biosynthesis of unsaturated fatty acids,hsa03320:PPAR signaling pathway,	Pseudo-Zellweger syndrome,	PIRSF000429:Ac-CoA_Ac_transf,PIRSF000429:acetyl-CoA acetyltransferase,		3d-structure,Acyltransferase,coenzyme A,complete proteome,fatty acid beta-oxidation,fatty acid metabolism,lipid metabolism,peroxisome,phosphoprotein,polymorphism,transferase,transit peptide,	active site:Acyl-thioester intermediate,active site:Proton acceptor,chain:3-ketoacyl-CoA thiolase, peroxisomal,helix,modified residue,sequence variant,strand,transit peptide:Peroxisome,turn,
ACSBG2	acyl-CoA synthetase bubblegum family member 2	Homo sapiens		Lipid metabolism,	GO:0006631~fatty acid metabolic process,GO:0007276~gamete generation,GO:0007283~spermatogenesis,GO:0019953~sexual reproduction,GO:0032504~multicellular organism reproduction,GO:0048232~male gamete generation,GO:0048609~reproductive process in a multicellular organism,	GO:0000267~cell fraction,GO:0005624~membrane fraction,GO:0005626~insoluble fraction,GO:0005739~mitochondrion,GO:0005792~microsome,GO:0005829~cytosol,GO:0019898~extrinsic to membrane,GO:0042598~vesicular fraction,	GO:0000166~nucleotide binding,GO:0001882~nucleoside binding,GO:0001883~purine nucleoside binding,GO:0004467~long-chain-fatty-acid-CoA ligase activity,GO:0005524~ATP binding,GO:0015645~fatty-acid ligase activity,GO:0016289~CoA hydrolase activity,GO:0016291~acyl-CoA thioesterase activity,GO:0016790~thiolester hydrolase activity,GO:0016877~ligase activity, forming carbon-sulfur bonds,GO:0017076~puri…	IPR000873:AMP-dependent synthetase and ligase,			PIRSF006725:Synechocystis long-chain-fatty-acid-CoA ligase,		alternative splicing,atp-binding,complete proteome,cytoplasm,developmental protein,differentiation,fatty acid metabolism,ligase,lipid metabolism,membrane,nucleotide-binding,polymorphism,spermatogenesis,	binding site:ATP,chain:Long-chain-fatty-acid--CoA ligase ACSBG2,mutagenesis site,nucleotide phosphate-binding region:ATP,sequence conflict,sequence variant,splice variant,
ACSL1	acyl-CoA synthetase long-chain family member 1	Homo sapiens		Lipid metabolism,	GO:0006631~fatty acid metabolic process,GO:0007584~response to nutrient,GO:0007586~digestion,GO:0009991~response to extracellular stimulus,GO:0010033~response to organic substance,GO:0010565~regulation of cellular ketone metabolic process,GO:0014070~response to organic cyclic substance,GO:0019216~regulation of lipid metabolic process,GO:0019217~regulation of fatty acid metabolic process,GO:003166…	GO:0000267~cell fraction,GO:0005624~membrane fraction,GO:0005625~soluble fraction,GO:0005626~insoluble fraction,GO:0005739~mitochondrion,GO:0005740~mitochondrial envelope,GO:0005741~mitochondrial outer membrane,GO:0005777~peroxisome,GO:0005778~peroxisomal membrane,GO:0005783~endoplasmic reticulum,GO:0005792~microsome,GO:0005829~cytosol,GO:0005886~plasma membrane,GO:0016021~integral to membrane,GO…	GO:0000166~nucleotide binding,GO:0000287~magnesium ion binding,GO:0001882~nucleoside binding,GO:0001883~purine nucleoside binding,GO:0004467~long-chain-fatty-acid-CoA ligase activity,GO:0005524~ATP binding,GO:0015645~fatty-acid ligase activity,GO:0016877~ligase activity, forming carbon-sulfur bonds,GO:0017076~purine nucleotide binding,GO:0030554~adenyl nucleotide binding,GO:0032553~ribonucleotide…	IPR000873:AMP-dependent synthetase and ligase,	hsa00071:Fatty acid metabolism,hsa03320:PPAR signaling pathway,hsa04920:Adipocytokine signaling pathway,		PIRSF001551:human long-chain-fatty-acid-CoA ligase,		acetylation,acid-thiol ligase,alternative splicing,atp-binding,coenzyme A,complete proteome,direct protein sequencing,endoplasmic reticulum,fatty acid metabolism,hydrolase,ligase,lipid metabolism,magnesium,membrane,microsome,mitochondrion,mitochondrion outer membrane,nucleotide-binding,peroxisome,phosphoprotein,Signal-anchor,transmembrane,	chain:Long-chain-fatty-acid--CoA ligase 1,modified residue,sequence conflict,splice variant,topological domain:Cytoplasmic,transmembrane region,
ACSL3	acyl-CoA synthetase long-chain family member 3	Homo sapiens			GO:0006631~fatty acid metabolic process,GO:0006633~fatty acid biosynthetic process,GO:0008610~lipid biosynthetic process,GO:0016053~organic acid biosynthetic process,GO:0046394~carboxylic acid biosynthetic process,	GO:0000267~cell fraction,GO:0005624~membrane fraction,GO:0005626~insoluble fraction,GO:0005739~mitochondrion,GO:0005740~mitochondrial envelope,GO:0005741~mitochondrial outer membrane,GO:0005777~peroxisome,GO:0005783~endoplasmic reticulum,GO:0005792~microsome,GO:0016021~integral to membrane,GO:0019867~outer membrane,GO:0031090~organelle membrane,GO:0031224~intrinsic to membrane,GO:0031966~mitochon…	GO:0000166~nucleotide binding,GO:0000287~magnesium ion binding,GO:0001882~nucleoside binding,GO:0001883~purine nucleoside binding,GO:0003987~acetate-CoA ligase activity,GO:0004321~fatty-acyl-CoA synthase activity,GO:0004467~long-chain-fatty-acid-CoA ligase activity,GO:0005524~ATP binding,GO:0015645~fatty-acid ligase activity,GO:0016405~CoA-ligase activity,GO:0016408~C-acyltransferase activity,GO:…	IPR000873:AMP-dependent synthetase and ligase,	hsa00071:Fatty acid metabolism,hsa03320:PPAR signaling pathway,hsa04920:Adipocytokine signaling pathway,		PIRSF001551:human long-chain-fatty-acid-CoA ligase,		atp-binding,complete proteome,endoplasmic reticulum,fatty acid metabolism,ligase,lipid metabolism,magnesium,membrane,microsome,mitochondrion,mitochondrion outer membrane,nucleotide-binding,peroxisome,phosphoprotein,polymorphism,Signal-anchor,transmembrane,	chain:Long-chain-fatty-acid--CoA ligase 3,modified residue,sequence conflict,sequence variant,topological domain:Cytoplasmic,transmembrane region,
ACSL4	acyl-CoA synthetase long-chain family member 4	Homo sapiens		Lipid metabolism,	GO:0006631~fatty acid metabolic process,GO:0007610~behavior,GO:0007611~learning or memory,GO:0050877~neurological system process,GO:0050890~cognition,	GO:0000267~cell fraction,GO:0005624~membrane fraction,GO:0005626~insoluble fraction,GO:0005739~mitochondrion,GO:0005740~mitochondrial envelope,GO:0005741~mitochondrial outer membrane,GO:0005777~peroxisome,GO:0005783~endoplasmic reticulum,GO:0005792~microsome,GO:0005886~plasma membrane,GO:0016021~integral to membrane,GO:0019867~outer membrane,GO:0031090~organelle membrane,GO:0031224~intrinsic to m…	GO:0000166~nucleotide binding,GO:0000287~magnesium ion binding,GO:0001882~nucleoside binding,GO:0001883~purine nucleoside binding,GO:0004467~long-chain-fatty-acid-CoA ligase activity,GO:0005524~ATP binding,GO:0015645~fatty-acid ligase activity,GO:0016877~ligase activity, forming carbon-sulfur bonds,GO:0017076~purine nucleotide binding,GO:0030554~adenyl nucleotide binding,GO:0032553~ribonucleotide…	IPR000873:AMP-dependent synthetase and ligase,	hsa00071:Fatty acid metabolism,hsa03320:PPAR signaling pathway,hsa04920:Adipocytokine signaling pathway,	Mental retardation, X-linked 68,Mental retardation, X-linked nonspecific, 63,	PIRSF001551:human long-chain-fatty-acid-CoA ligase,		acetylation,Alport syndrome,alternative splicing,atp-binding,complete proteome,disease mutation,elliptocytosis,endoplasmic reticulum,fatty acid metabolism,hereditary hemolytic anemia,ligase,lipid metabolism,magnesium,membrane,mental retardation,microsome,mitochondrion,mitochondrion outer membrane,nucleotide-binding,peroxisome,polymorphism,Signal-anchor,transmembrane,	chain:Long-chain-fatty-acid--CoA ligase 4,modified residue,sequence conflict,sequence variant,splice variant,topological domain:Cytoplasmic,transmembrane region,
ACSL5	acyl-CoA synthetase long-chain family member 5	Homo sapiens		Lipid metabolism,	GO:0006631~fatty acid metabolic process,	GO:0000267~cell fraction,GO:0005624~membrane fraction,GO:0005626~insoluble fraction,GO:0005739~mitochondrion,GO:0005740~mitochondrial envelope,GO:0005741~mitochondrial outer membrane,GO:0005743~mitochondrial inner membrane,GO:0005777~peroxisome,GO:0005783~endoplasmic reticulum,GO:0005792~microsome,GO:0016021~integral to membrane,GO:0019866~organelle inner membrane,GO:0019867~outer membrane,GO:003…	GO:0000166~nucleotide binding,GO:0000287~magnesium ion binding,GO:0001882~nucleoside binding,GO:0001883~purine nucleoside binding,GO:0004467~long-chain-fatty-acid-CoA ligase activity,GO:0005524~ATP binding,GO:0015645~fatty-acid ligase activity,GO:0016877~ligase activity, forming carbon-sulfur bonds,GO:0017076~purine nucleotide binding,GO:0030554~adenyl nucleotide binding,GO:0032553~ribonucleotide…	IPR000873:AMP-dependent synthetase and ligase,	hsa00071:Fatty acid metabolism,hsa03320:PPAR signaling pathway,hsa04920:Adipocytokine signaling pathway,		PIRSF001551:human long-chain-fatty-acid-CoA ligase,		alternative splicing,atp-binding,complete proteome,endoplasmic reticulum,fatty acid metabolism,ligase,lipid metabolism,magnesium,membrane,mitochondrion,mitochondrion outer membrane,nucleotide-binding,polymorphism,Signal-anchor,transmembrane,	chain:Long-chain-fatty-acid--CoA ligase 5,sequence variant,splice variant,topological domain:Cytoplasmic,transmembrane region,
ACADM	acyl-Coenzyme A dehydrogenase, C-4 to C-12 straight chain	Homo sapiens		Lipid metabolism,	GO:0001889~liver development,GO:0006575~cellular amino acid derivative metabolic process,GO:0006576~biogenic amine metabolic process,GO:0006577~betaine metabolic process,GO:0006631~fatty acid metabolic process,GO:0006635~fatty acid beta-oxidation,GO:0006766~vitamin metabolic process,GO:0006767~water-soluble vitamin metabolic process,GO:0007507~heart development,GO:0007517~muscle organ development…	GO:0005739~mitochondrion,GO:0005759~mitochondrial matrix,GO:0031974~membrane-enclosed lumen,GO:0031980~mitochondrial lumen,GO:0043233~organelle lumen,GO:0044429~mitochondrial part,GO:0070013~intracellular organelle lumen,	GO:0000166~nucleotide binding,GO:0001882~nucleoside binding,GO:0001883~purine nucleoside binding,GO:0003995~acyl-CoA dehydrogenase activity,GO:0009055~electron carrier activity,GO:0017076~purine nucleotide binding,GO:0030554~adenyl nucleotide binding,GO:0048037~cofactor binding,GO:0050660~FAD binding,GO:0050662~coenzyme binding,	IPR006089:Acyl-CoA dehydrogenase, conserved site,IPR006090:Acyl-CoA oxidase/dehydrogenase, type 1,IPR006091:Acyl-CoA oxidase/dehydrogenase, central region,IPR006092:Acyl-CoA dehydrogenase, N-terminal,IPR013764:Acyl-CoA oxidase/dehydrogenase, type1/2, C-terminal,IPR013786:Acyl-CoA dehydrogenase/oxidase, N-terminal,	hsa00071:Fatty acid metabolism,hsa00280:Valine, leucine and isoleucine degradation,hsa00410:beta-Alanine metabolism,hsa00640:Propanoate metabolism,hsa03320:PPAR signaling pathway,	Acyl-CoA dehydrogenase, medium chain, deficiency of,	PIRSF000182:acyl-CoA dehydrogenase,		3d-structure,acetylation,alternative splicing,complete proteome,direct protein sequencing,disease mutation,FAD,fatty acid beta-oxidation,fatty acid metabolism,Flavoprotein,lipid metabolism,mitochondrion,oxidoreductase,polymorphism,transit peptide,	active site:Proton acceptor,binding site:Substrate,binding site:Substrate; via amide nitrogen,binding site:Substrate; via carbonyl oxygen,chain:Medium-chain specific acyl-CoA dehydrogenase, mitochondrial,helix,modified residue,mutagenesis site,nucleotide phosphate-binding region:FAD,region of interest:Substrate binding,sequence conflict,sequence variant,splice variant,strand,transit peptide:Mitoc…
ACADL	acyl-Coenzyme A dehydrogenase, long chain	Homo sapiens		Lipid metabolism,	GO:0006631~fatty acid metabolic process,GO:0055114~oxidation reduction,	GO:0005739~mitochondrion,GO:0005759~mitochondrial matrix,GO:0031974~membrane-enclosed lumen,GO:0031980~mitochondrial lumen,GO:0043233~organelle lumen,GO:0044429~mitochondrial part,GO:0070013~intracellular organelle lumen,	GO:0000166~nucleotide binding,GO:0001882~nucleoside binding,GO:0001883~purine nucleoside binding,GO:0003995~acyl-CoA dehydrogenase activity,GO:0004466~long-chain-acyl-CoA dehydrogenase activity,GO:0009055~electron carrier activity,GO:0017076~purine nucleotide binding,GO:0030554~adenyl nucleotide binding,GO:0048037~cofactor binding,GO:0050660~FAD binding,GO:0050662~coenzyme binding,	IPR006089:Acyl-CoA dehydrogenase, conserved site,IPR006090:Acyl-CoA oxidase/dehydrogenase, type 1,IPR006091:Acyl-CoA oxidase/dehydrogenase, central region,IPR006092:Acyl-CoA dehydrogenase, N-terminal,IPR013764:Acyl-CoA oxidase/dehydrogenase, type1/2, C-terminal,IPR013786:Acyl-CoA dehydrogenase/oxidase, N-terminal,	hsa00071:Fatty acid metabolism,hsa03320:PPAR signaling pathway,	Acyl-CoA dehydrogenase, long chain, deficiency of,	PIRSF000182:acyl-CoA dehydrogenase,		complete proteome,FAD,fatty acid metabolism,Flavoprotein,lipid metabolism,mitochondrion,oxidoreductase,polymorphism,transit peptide,	chain:Long-chain specific acyl-CoA dehydrogenase, mitochondrial,sequence variant,transit peptide:Mitochondrion,
ACADSB	acyl-Coenzyme A dehydrogenase, short/branched chain	Homo sapiens		Lipid metabolism,	GO:0006631~fatty acid metabolic process,GO:0055114~oxidation reduction,	GO:0005739~mitochondrion,GO:0005759~mitochondrial matrix,GO:0031974~membrane-enclosed lumen,GO:0031980~mitochondrial lumen,GO:0043233~organelle lumen,GO:0044429~mitochondrial part,GO:0070013~intracellular organelle lumen,	GO:0000166~nucleotide binding,GO:0001882~nucleoside binding,GO:0001883~purine nucleoside binding,GO:0003995~acyl-CoA dehydrogenase activity,GO:0009055~electron carrier activity,GO:0017076~purine nucleotide binding,GO:0030554~adenyl nucleotide binding,GO:0048037~cofactor binding,GO:0050660~FAD binding,GO:0050662~coenzyme binding,	IPR006089:Acyl-CoA dehydrogenase, conserved site,IPR006090:Acyl-CoA oxidase/dehydrogenase, type 1,IPR006091:Acyl-CoA oxidase/dehydrogenase, central region,IPR006092:Acyl-CoA dehydrogenase, N-terminal,IPR013764:Acyl-CoA oxidase/dehydrogenase, type1/2, C-terminal,IPR013786:Acyl-CoA dehydrogenase/oxidase, N-terminal,	hsa00071:Fatty acid metabolism,hsa00280:Valine, leucine and isoleucine degradation,	2-methylbutyrylglycinuria,	PIRSF000182:acyl-CoA dehydrogenase,		3d-structure,acetylation,complete proteome,disease mutation,FAD,fatty acid metabolism,Flavoprotein,lipid metabolism,mitochondrion,oxidoreductase,polymorphism,transit peptide,	active site:Proton acceptor,binding site:FAD; shared with dimeric partner,binding site:Substrate,binding site:Substrate; via amide nitrogen,binding site:Substrate; via carbonyl oxygen,chain:Short/branched chain specific acyl-CoA dehydrogenase, mitochondrial,helix,modified residue,nucleotide phosphate-binding region:FAD,nucleotide phosphate-binding region:FAD; shared with dimeric partner,region of…
ACOX1	acyl-Coenzyme A oxidase 1, palmitoyl	Homo sapiens	h_pparaPathway:Mechanism of Gene Regulation by Peroxisome Proliferators via PPARa(alpha),		GO:0006091~generation of precursor metabolites and energy,GO:0006631~fatty acid metabolic process,GO:0006635~fatty acid beta-oxidation,GO:0006690~icosanoid metabolic process,GO:0006692~prostanoid metabolic process,GO:0006693~prostaglandin metabolic process,GO:0007276~gamete generation,GO:0007283~spermatogenesis,GO:0009062~fatty acid catabolic process,GO:0016042~lipid catabolic process,GO:0016054~…	GO:0005739~mitochondrion,GO:0005777~peroxisome,GO:0005778~peroxisomal membrane,GO:0031090~organelle membrane,GO:0031903~microbody membrane,GO:0042579~microbody,GO:0044438~microbody part,GO:0044439~peroxisomal part,	GO:0000166~nucleotide binding,GO:0001882~nucleoside binding,GO:0001883~purine nucleoside binding,GO:0003995~acyl-CoA dehydrogenase activity,GO:0003997~acyl-CoA oxidase activity,GO:0009055~electron carrier activity,GO:0016634~oxidoreductase activity, acting on the CH-CH group of donors, oxygen as acceptor,GO:0017076~purine nucleotide binding,GO:0030554~adenyl nucleotide binding,GO:0047485~protein …	IPR001412:Aminoacyl-tRNA synthetase, class I, conserved site,IPR002655:Acyl-CoA oxidase, C-terminal,IPR006091:Acyl-CoA oxidase/dehydrogenase, central region,IPR012258:Acyl-CoA oxidase,IPR013764:Acyl-CoA oxidase/dehydrogenase, type1/2, C-terminal,IPR013786:Acyl-CoA dehydrogenase/oxidase, N-terminal,	hsa00071:Fatty acid metabolism,hsa00592:alpha-Linolenic acid metabolism,hsa01040:Biosynthesis of unsaturated fatty acids,hsa03320:PPAR signaling pathway,	Peroxisomal acyl-CoA oxidase deficiency,	PIRSF000168:acyl-CoA oxidase,PIRSF000168:Acyl-CoA_oxidase,		acetylation,alternative splicing,complete proteome,disease mutation,FAD,fatty acid beta-oxidation,fatty acid metabolism,Flavoprotein,lipid metabolism,oxidoreductase,peroxisome,phosphoprotein,polymorphism,	active site:Proton acceptor,binding site:FAD,binding site:FAD; via amide nitrogen,chain:Peroxisomal acyl-coenzyme A oxidase 1,modified residue,sequence conflict,sequence variant,short sequence motif:Microbody targeting signal,splice variant,
ACOX2	acyl-Coenzyme A oxidase 2, branched chain	Homo sapiens			GO:0006631~fatty acid metabolic process,GO:0006635~fatty acid beta-oxidation,GO:0008202~steroid metabolic process,GO:0008206~bile acid metabolic process,GO:0009062~fatty acid catabolic process,GO:0016042~lipid catabolic process,GO:0016054~organic acid catabolic process,GO:0019395~fatty acid oxidation,GO:0030258~lipid modification,GO:0034440~lipid oxidation,GO:0044242~cellular lipid catabolic proc…	GO:0005777~peroxisome,GO:0042579~microbody,	GO:0000166~nucleotide binding,GO:0001882~nucleoside binding,GO:0001883~purine nucleoside binding,GO:0003995~acyl-CoA dehydrogenase activity,GO:0003997~acyl-CoA oxidase activity,GO:0005504~fatty acid binding,GO:0008289~lipid binding,GO:0009055~electron carrier activity,GO:0016634~oxidoreductase activity, acting on the CH-CH group of donors, oxygen as acceptor,GO:0016725~oxidoreductase activity, ac…	IPR002655:Acyl-CoA oxidase, C-terminal,IPR006091:Acyl-CoA oxidase/dehydrogenase, central region,IPR012258:Acyl-CoA oxidase,IPR013764:Acyl-CoA oxidase/dehydrogenase, type1/2, C-terminal,IPR013786:Acyl-CoA dehydrogenase/oxidase, N-terminal,	hsa00120:Primary bile acid biosynthesis,hsa03320:PPAR signaling pathway,		PIRSF000168:acyl-CoA oxidase,PIRSF000168:Acyl-CoA_oxidase,		complete proteome,direct protein sequencing,FAD,fatty acid metabolism,Flavoprotein,lipid metabolism,oxidoreductase,peroxisome,phosphoprotein,	chain:Peroxisomal acyl-coenzyme A oxidase 2,modified residue,short sequence motif:Microbody targeting signal,
ACOX3	acyl-Coenzyme A oxidase 3, pristanoyl	Homo sapiens			GO:0006631~fatty acid metabolic process,GO:0006635~fatty acid beta-oxidation,GO:0008202~steroid metabolic process,GO:0008206~bile acid metabolic process,GO:0009062~fatty acid catabolic process,GO:0016042~lipid catabolic process,GO:0016054~organic acid catabolic process,GO:0019395~fatty acid oxidation,GO:0030258~lipid modification,GO:0034440~lipid oxidation,GO:0044242~cellular lipid catabolic proc…	GO:0005777~peroxisome,GO:0042579~microbody,	GO:0000166~nucleotide binding,GO:0001882~nucleoside binding,GO:0001883~purine nucleoside binding,GO:0003995~acyl-CoA dehydrogenase activity,GO:0003997~acyl-CoA oxidase activity,GO:0009055~electron carrier activity,GO:0016634~oxidoreductase activity, acting on the CH-CH group of donors, oxygen as acceptor,GO:0017076~purine nucleotide binding,GO:0030554~adenyl nucleotide binding,GO:0048037~cofactor…	IPR002655:Acyl-CoA oxidase, C-terminal,IPR006090:Acyl-CoA oxidase/dehydrogenase, type 1,IPR006091:Acyl-CoA oxidase/dehydrogenase, central region,IPR012258:Acyl-CoA oxidase,IPR013764:Acyl-CoA oxidase/dehydrogenase, type1/2, C-terminal,IPR013786:Acyl-CoA dehydrogenase/oxidase, N-terminal,	hsa00071:Fatty acid metabolism,hsa00592:alpha-Linolenic acid metabolism,hsa01040:Biosynthesis of unsaturated fatty acids,hsa03320:PPAR signaling pathway,		PIRSF000168:acyl-CoA oxidase,PIRSF000168:Acyl-CoA_oxidase,		alternative splicing,complete proteome,FAD,fatty acid metabolism,Flavoprotein,lipid metabolism,oxidoreductase,peroxisome,phosphoprotein,polymorphism,	chain:Peroxisomal acyl-coenzyme A oxidase 3,compositionally biased region:Poly-Glu,modified residue,sequence conflict,sequence variant,short sequence motif:Microbody targeting signal,splice variant,
ADIPOR1	adiponectin receptor 1	Homo sapiens			GO:0001558~regulation of cell growth,GO:0006631~fatty acid metabolic process,GO:0007242~intracellular signaling cascade,GO:0008361~regulation of cell size,GO:0009719~response to endogenous stimulus,GO:0009725~response to hormone stimulus,GO:0009755~hormone-mediated signaling,GO:0010033~response to organic substance,GO:0019395~fatty acid oxidation,GO:0030258~lipid modification,GO:0030308~negative …	GO:0016021~integral to membrane,GO:0031224~intrinsic to membrane,	GO:0042562~hormone binding,GO:0042802~identical protein binding,GO:0046982~protein heterodimerization activity,GO:0046983~protein dimerization activity,	IPR004254:Hly-III related,	hsa04920:Adipocytokine signaling pathway,		PIRSF005402:membrane receptor, ADIPOR type,PIRSF500191:membrane adiponectin receptor,		complete proteome,fatty acid metabolism,lipid metabolism,membrane,receptor,transmembrane,	chain:Adiponectin receptor protein 1,sequence conflict,topological domain:Cytoplasmic,topological domain:Extracellular,transmembrane region,
ADIPOQ	adiponectin, C1Q and collagen domain containing	Homo sapiens	h_vobesityPathway:Visceral Fat Deposits and the Metabolic Syndrome,		GO:0001666~response to hypoxia,GO:0001817~regulation of cytokine production,GO:0001818~negative regulation of cytokine production,GO:0001932~regulation of protein amino acid phosphorylation,GO:0001934~positive regulation of protein amino acid phosphorylation,GO:0001959~regulation of cytokine-mediated signaling pathway,GO:0001960~negative regulation of cytokine-mediated signaling pathway,GO:000276…	GO:0005576~extracellular region,GO:0005615~extracellular space,GO:0005783~endoplasmic reticulum,GO:0044421~extracellular region part,	GO:0005125~cytokine activity,GO:0005179~hormone activity,GO:0042802~identical protein binding,GO:0042803~protein homodimerization activity,GO:0043498~cell surface binding,GO:0043499~eukaryotic cell surface binding,GO:0046983~protein dimerization activity,	IPR001073:Complement C1q protein,IPR008160:Collagen triple helix repeat,IPR008983:Tumour necrosis factor-like,	hsa03320:PPAR signaling pathway,hsa04920:Adipocytokine signaling pathway,hsa04930:Type II diabetes mellitus,	Adiponectin deficiency,	PIRSF002477:complement subcomponent C1q chain A,	SM00110:C1Q,	adipose tissue,collagen,complete proteome,diabetes mellitus,direct protein sequencing,disease mutation,disulfide bond,glycoprotein,hormone,hydroxylation,hydroxyproline,obesity,pharmaceutical,polymorphism,repeat,Secreted,signal,	chain:Adiponectin,disulfide bond,domain:C1q,domain:Collagen-like,glycosylation site:O-linked (Gal...); partial,modified residue,mutagenesis site,sequence variant,signal peptide,site:Not glycosylated,site:Not hydroxylated,
ADH1A, ADH1C, ADH1B	alcohol dehydrogenase 1B (class I), beta polypeptide; alcohol dehydrogenase 1A (class I), alpha polypeptide; alcohol dehydrogenase 1C (class I), gamma polypeptide	Homo sapiens		Energy production and conversion,	GO:0006067~ethanol metabolic process,GO:0006069~ethanol oxidation,GO:0034308~monohydric alcohol metabolic process,GO:0055114~oxidation reduction,	GO:0005829~cytosol,	GO:0004022~alcohol dehydrogenase (NAD) activity,GO:0004024~alcohol dehydrogenase activity, zinc-dependent,GO:0008270~zinc ion binding,GO:0030528~transcription regulator activity,GO:0043167~ion binding,GO:0043169~cation binding,GO:0046872~metal ion binding,GO:0046914~transition metal ion binding,	IPR002085:Alcohol dehydrogenase superfamily, zinc-containing,IPR002328:Alcohol dehydrogenase, zinc-containing, conserved site,IPR013149:Alcohol dehydrogenase, zinc-binding,IPR013154:Alcohol dehydrogenase GroES-like,	hsa00010:Glycolysis / Gluconeogenesis,hsa00071:Fatty acid metabolism,hsa00350:Tyrosine metabolism,hsa00830:Retinol metabolism,hsa00980:Metabolism of xenobiotics by cytochrome P450,hsa00982:Drug metabolism,	Alcoholism, susceptibility to,Does parental expressed emotion moderate genetic effects in ADHD? An exploration using a genome wide association scan,Parkinson disease, susceptibility to,	PIRSF000091:alcohol dehydrogenase,		3d-structure,acetylated amino end,acetylation,alcohol metabolism,complete proteome,cytoplasm,dimer,direct protein sequencing,metal-binding,metalloprotein,nad,oxidoreductase,polymorphism,zinc,	binding site:NAD,chain:Alcohol dehydrogenase 1A,chain:Alcohol dehydrogenase 1B,chain:Alcohol dehydrogenase 1C,helix,metal ion-binding site:Zinc 1; catalytic,metal ion-binding site:Zinc 2,modified residue,nucleotide phosphate-binding region:NAD,sequence conflict,sequence variant,strand,turn,
ADH4	alcohol dehydrogenase 4 (class II), pi polypeptide	Homo sapiens			GO:0001523~retinoid metabolic process,GO:0006067~ethanol metabolic process,GO:0006069~ethanol oxidation,GO:0006081~cellular aldehyde metabolic process,GO:0006720~isoprenoid metabolic process,GO:0006721~terpenoid metabolic process,GO:0006766~vitamin metabolic process,GO:0006775~fat-soluble vitamin metabolic process,GO:0006776~vitamin A metabolic process,GO:0010817~regulation of hormone levels,GO:0…		GO:0000166~nucleotide binding,GO:0003960~NADPH:quinone reductase activity,GO:0004022~alcohol dehydrogenase (NAD) activity,GO:0004024~alcohol dehydrogenase activity, zinc-dependent,GO:0004032~aldehyde reductase activity,GO:0004033~aldo-keto reductase activity,GO:0004745~retinol dehydrogenase activity,GO:0005501~retinoid binding,GO:0005503~all-trans retinal binding,GO:0008270~zinc ion binding,GO:00…	IPR002085:Alcohol dehydrogenase superfamily, zinc-containing,IPR002328:Alcohol dehydrogenase, zinc-containing, conserved site,IPR013149:Alcohol dehydrogenase, zinc-binding,IPR013154:Alcohol dehydrogenase GroES-like,	hsa00010:Glycolysis / Gluconeogenesis,hsa00071:Fatty acid metabolism,hsa00350:Tyrosine metabolism,hsa00830:Retinol metabolism,hsa00980:Metabolism of xenobiotics by cytochrome P450,hsa00982:Drug metabolism,		PIRSF000091:alcohol dehydrogenase,		3d-structure,acetylated amino end,alcohol metabolism,alternative splicing,complete proteome,cytoplasm,direct protein sequencing,homodimer,metal-binding,metalloprotein,nad,oxidoreductase,polymorphism,zinc,	binding site:NAD,chain:Alcohol dehydrogenase 4,helix,metal ion-binding site:Zinc 1; catalytic,metal ion-binding site:Zinc 2,nucleotide phosphate-binding region:NAD,sequence conflict,sequence variant,splice variant,strand,turn,
ADH5	alcohol dehydrogenase 5 (class III), chi polypeptide, pseudogene 4; alcohol dehydrogenase 5 (class III), chi polypeptide	Homo sapiens			GO:0001523~retinoid metabolic process,GO:0002237~response to molecule of bacterial origin,GO:0003013~circulatory system process,GO:0003016~respiratory system process,GO:0006067~ethanol metabolic process,GO:0006069~ethanol oxidation,GO:0006081~cellular aldehyde metabolic process,GO:0006720~isoprenoid metabolic process,GO:0006721~terpenoid metabolic process,GO:0007585~respiratory gaseous exchange,G…	GO:0000267~cell fraction,GO:0005625~soluble fraction,GO:0005739~mitochondrion,	GO:0000166~nucleotide binding,GO:0004022~alcohol dehydrogenase (NAD) activity,GO:0005504~fatty acid binding,GO:0008270~zinc ion binding,GO:0008289~lipid binding,GO:0009055~electron carrier activity,GO:0016620~oxidoreductase activity, acting on the aldehyde or oxo group of donors, NAD or NADP as acceptor,GO:0018467~formaldehyde dehydrogenase activity,GO:0031406~carboxylic acid binding,GO:0033293~m…	IPR002085:Alcohol dehydrogenase superfamily, zinc-containing,IPR002328:Alcohol dehydrogenase, zinc-containing, conserved site,IPR013149:Alcohol dehydrogenase, zinc-binding,IPR013154:Alcohol dehydrogenase GroES-like,IPR014183:Alcohol dehydrogenase class III/S-(hydroxymethyl)glutathione dehydrogenase,	hsa00010:Glycolysis / Gluconeogenesis,hsa00071:Fatty acid metabolism,hsa00350:Tyrosine metabolism,hsa00680:Methane metabolism,hsa00830:Retinol metabolism,hsa00980:Metabolism of xenobiotics by cytochrome P450,hsa00982:Drug metabolism,		PIRSF000091:alcohol dehydrogenase,		3d-structure,acetylated amino end,acetylation,alcohol metabolism,complete proteome,cytoplasm,direct protein sequencing,homodimer,metal-binding,metalloprotein,nad,oxidoreductase,polymorphism,zinc,	chain:Alcohol dehydrogenase class-3,helix,metal ion-binding site:Zinc 1; catalytic,metal ion-binding site:Zinc 2,modified residue,mutagenesis site,sequence conflict,sequence variant,site:Important for FDH activity and activation by fatty acids,strand,turn,
ADH6	alcohol dehydrogenase 6 (class V)	Homo sapiens		Energy production and conversion,	GO:0006067~ethanol metabolic process,GO:0006069~ethanol oxidation,GO:0010033~response to organic substance,GO:0034308~monohydric alcohol metabolic process,GO:0045471~response to ethanol,GO:0055114~oxidation reduction,	GO:0005829~cytosol,	GO:0004022~alcohol dehydrogenase (NAD) activity,GO:0004024~alcohol dehydrogenase activity, zinc-dependent,GO:0008270~zinc ion binding,GO:0009055~electron carrier activity,GO:0043167~ion binding,GO:0043169~cation binding,GO:0046872~metal ion binding,GO:0046914~transition metal ion binding,	IPR002085:Alcohol dehydrogenase superfamily, zinc-containing,IPR002328:Alcohol dehydrogenase, zinc-containing, conserved site,IPR013149:Alcohol dehydrogenase, zinc-binding,IPR013154:Alcohol dehydrogenase GroES-like,	hsa00010:Glycolysis / Gluconeogenesis,hsa00071:Fatty acid metabolism,hsa00350:Tyrosine metabolism,hsa00830:Retinol metabolism,hsa00980:Metabolism of xenobiotics by cytochrome P450,hsa00982:Drug metabolism,		PIRSF000091:alcohol dehydrogenase,		alcohol metabolism,alternative splicing,complete proteome,cytoplasm,metal-binding,metalloprotein,nad,oxidoreductase,polymorphism,zinc,	binding site:NAD,chain:Alcohol dehydrogenase 6,metal ion-binding site:Zinc 1; catalytic,metal ion-binding site:Zinc 2,nucleotide phosphate-binding region:NAD,sequence conflict,sequence variant,splice variant,
ADH7	alcohol dehydrogenase 7 (class IV), mu or sigma polypeptide	Homo sapiens		Energy production and conversion,	GO:0001523~retinoid metabolic process,GO:0006067~ethanol metabolic process,GO:0006069~ethanol oxidation,GO:0006631~fatty acid metabolic process,GO:0006720~isoprenoid metabolic process,GO:0006721~terpenoid metabolic process,GO:0010033~response to organic substance,GO:0010430~fatty acid omega-oxidation,GO:0016101~diterpenoid metabolic process,GO:0019395~fatty acid oxidation,GO:0019748~secondary met…		GO:0004022~alcohol dehydrogenase (NAD) activity,GO:0004024~alcohol dehydrogenase activity, zinc-dependent,GO:0004031~aldehyde oxidase activity,GO:0004745~retinol dehydrogenase activity,GO:0005501~retinoid binding,GO:0008270~zinc ion binding,GO:0008289~lipid binding,GO:0016623~oxidoreductase activity, acting on the aldehyde or oxo group of donors, oxygen as acceptor,GO:0019840~isoprenoid binding,G…	IPR002085:Alcohol dehydrogenase superfamily, zinc-containing,IPR002328:Alcohol dehydrogenase, zinc-containing, conserved site,IPR013149:Alcohol dehydrogenase, zinc-binding,IPR013154:Alcohol dehydrogenase GroES-like,	hsa00010:Glycolysis / Gluconeogenesis,hsa00071:Fatty acid metabolism,hsa00350:Tyrosine metabolism,hsa00830:Retinol metabolism,hsa00980:Metabolism of xenobiotics by cytochrome P450,hsa00982:Drug metabolism,		PIRSF000091:alcohol dehydrogenase,		3d-structure,acetylated amino end,alcohol metabolism,complete proteome,cytoplasm,dimer,direct protein sequencing,metal-binding,metalloprotein,nad,oxidoreductase,polymorphism,zinc,	binding site:NAD,chain:Alcohol dehydrogenase class 4 mu/sigma chain,helix,metal ion-binding site:Zinc 1; catalytic,metal ion-binding site:Zinc 2,nucleotide phosphate-binding region:NAD,sequence conflict,sequence variant,strand,turn,
ACER3	alkaline ceramidase 3	Homo sapiens			GO:0006643~membrane lipid metabolic process,GO:0006665~sphingolipid metabolic process,GO:0006672~ceramide metabolic process,GO:0046519~sphingoid metabolic process,	GO:0000139~Golgi membrane,GO:0005783~endoplasmic reticulum,GO:0005789~endoplasmic reticulum membrane,GO:0005794~Golgi apparatus,GO:0012505~endomembrane system,GO:0016021~integral to membrane,GO:0031090~organelle membrane,GO:0031224~intrinsic to membrane,GO:0042175~nuclear envelope-endoplasmic reticulum network,GO:0044431~Golgi apparatus part,GO:0044432~endoplasmic reticulum part,	GO:0016811~hydrolase activity, acting on carbon-nitrogen (but not peptide) bonds, in linear amides,GO:0017040~ceramidase activity,GO:0070774~phytoceramidase activity,	IPR008901:Alkaline phytoceramidase,	hsa00600:Sphingolipid metabolism,				complete proteome,endoplasmic reticulum,glycoprotein,golgi apparatus,hydrolase,membrane,transmembrane,	chain:Alkaline ceramidase 3,glycosylation site:N-linked (GlcNAc...),transmembrane region,
ANGPTL4	angiopoietin-like 4	Homo sapiens			GO:0001525~angiogenesis,GO:0001568~blood vessel development,GO:0001666~response to hypoxia,GO:0001944~vasculature development,GO:0006461~protein complex assembly,GO:0010941~regulation of cell death,GO:0042981~regulation of apoptosis,GO:0043066~negative regulation of apoptosis,GO:0043067~regulation of programmed cell death,GO:0043069~negative regulation of programmed cell death,GO:0043086~negative…	GO:0005576~extracellular region,GO:0005578~proteinaceous extracellular matrix,GO:0005615~extracellular space,GO:0031012~extracellular matrix,GO:0044421~extracellular region part,	GO:0004857~enzyme inhibitor activity,	IPR002181:Fibrinogen, alpha/beta/gamma chain, C-terminal globular,IPR014715:Fibrinogen, alpha/beta/gamma chain, C-terminal globular, subdomain 2,IPR014716:Fibrinogen, alpha/beta/gamma chain, C-terminal globular, subdomain 1,	hsa03320:PPAR signaling pathway,	Common variants at 30 loci contribute to polygenic dyslipidemia,Reduced triglycerides, susceptibility to,		SM00186:FBG,	angiogenesis,coiled coil,complete proteome,developmental protein,differentiation,disulfide bond,extracellular matrix,glycoprotein,polymorphism,Secreted,signal,	chain:Angiopoietin-related protein 4,disulfide bond,domain:Fibrinogen C-terminal,glycosylation site:N-linked (GlcNAc...),sequence conflict,sequence variant,signal peptide,
APOA1	apolipoprotein A-I	Homo sapiens	h_pparaPathway:Mechanism of Gene Regulation by Peroxisome Proliferators via PPARa(alpha),		GO:0001817~regulation of cytokine production,GO:0001818~negative regulation of cytokine production,GO:0001932~regulation of protein amino acid phosphorylation,GO:0001935~endothelial cell proliferation,GO:0002697~regulation of immune effector process,GO:0002700~regulation of production of molecular mediator of immune response,GO:0002718~regulation of cytokine production during immune response,GO:0…	GO:0005576~extracellular region,GO:0005615~extracellular space,GO:0005783~endoplasmic reticulum,GO:0005788~endoplasmic reticulum lumen,GO:0005886~plasma membrane,GO:0016023~cytoplasmic membrane-bounded vesicle,GO:0030139~endocytic vesicle,GO:0030141~secretory granule,GO:0031410~cytoplasmic vesicle,GO:0031974~membrane-enclosed lumen,GO:0031982~vesicle,GO:0031988~membrane-bounded vesicle,GO:0032994…	GO:0001540~beta-amyloid binding,GO:0005319~lipid transporter activity,GO:0005496~steroid binding,GO:0005543~phospholipid binding,GO:0008034~lipoprotein binding,GO:0008035~high-density lipoprotein binding,GO:0008047~enzyme activator activity,GO:0008289~lipid binding,GO:0015248~sterol transporter activity,GO:0015485~cholesterol binding,GO:0017127~cholesterol transporter activity,GO:0019899~enzyme b…	IPR000074:Apolipoprotein A1/A4/E,IPR013326:Apolipoprotein/apolipophorin,	hsa03320:PPAR signaling pathway,	A null mutation in human APOC3 confers a favorable plasma lipid profile and apparent cardioprotection,Amyloidosis, 3 or more types,ApoA-I and apoC-III deficiency, combined,Common variants at 30 loci contribute to polygenic dyslipidemia,Corneal clouding, autosomal recessive,Genome-wide association study identifies genes for biomarkers of cardiovascular disease: serum urate and dyslipidemia,Genome-…	PIRSF002367:apolipoprotein A-I,		3d-structure,amyloid,amyloidosis,atherosclerosis,cholesterol metabolism,complete proteome,direct protein sequencing,disease mutation,glycation,glycoprotein,hdl,intestine,lipid binding,lipid metabolism,lipid transport,lipoprotein,liver,neuropathy,palmitate,phosphoprotein,plasma,polymorphism,repeat,Secreted,signal,steroid metabolism,transport,	chain:Apolipoprotein A-I,chain:Apolipoprotein A-I(1-242),glycosylation site:N-linked (Glc) (glycation),helix,modified residue,region of interest:10 X approximate tandem repeats,repeat:1,repeat:10,repeat:2,repeat:3; half-length,repeat:4,repeat:5,repeat:6,repeat:7,repeat:8,repeat:9; half-length,sequence conflict,sequence variant,signal peptide,strand,turn,
APOA2	apolipoprotein A-II	Homo sapiens	h_pparaPathway:Mechanism of Gene Regulation by Peroxisome Proliferators via PPARa(alpha),		GO:0001817~regulation of cytokine production,GO:0002526~acute inflammatory response,GO:0002697~regulation of immune effector process,GO:0002700~regulation of production of molecular mediator of immune response,GO:0002718~regulation of cytokine production during immune response,GO:0002739~regulation of cytokine secretion during immune response,GO:0002740~negative regulation of cytokine secretion d…	GO:0005576~extracellular region,GO:0005615~extracellular space,GO:0005783~endoplasmic reticulum,GO:0005788~endoplasmic reticulum lumen,GO:0031974~membrane-enclosed lumen,GO:0032994~protein-lipid complex,GO:0034358~plasma lipoprotein particle,GO:0034361~very-low-density lipoprotein particle,GO:0034364~high-density lipoprotein particle,GO:0034366~spherical high-density lipoprotein particle,GO:00343…	GO:0004857~enzyme inhibitor activity,GO:0005319~lipid transporter activity,GO:0005496~steroid binding,GO:0005543~phospholipid binding,GO:0008034~lipoprotein binding,GO:0008035~high-density lipoprotein binding,GO:0008047~enzyme activator activity,GO:0008289~lipid binding,GO:0015248~sterol transporter activity,GO:0015485~cholesterol binding,GO:0017127~cholesterol transporter activity,GO:0031210~pho…	IPR006801:Apolipoprotein A-II (ApoA-II),	hsa03320:PPAR signaling pathway,	Apolipoprotein A-II deficiency,Hypercholesterolemia, familial, modification of,	PIRSF002367:apolipoprotein A-I,		3d-structure,cleavage on pair of basic residues,complete proteome,direct protein sequencing,disulfide bond,hdl,homodimer,host-virus interaction,intestine,lipid transport,lipoprotein,liver,phosphoprotein,plasma,pyroglutamic acid,Pyrrolidone carboxylic acid,Secreted,signal,transport,	chain:Apolipoprotein A-II,chain:Apolipoprotein A-II(1-76),disulfide bond,modified residue,sequence conflict,signal peptide,
APOA4	apolipoprotein A-IV	Homo sapiens			GO:0000302~response to reactive oxygen species,GO:0000303~response to superoxide,GO:0000305~response to oxygen radical,GO:0002227~innate immune response in mucosa,GO:0002251~organ or tissue specific immune response,GO:0002385~mucosal immune response,GO:0006575~cellular amino acid derivative metabolic process,GO:0006576~biogenic amine metabolic process,GO:0006638~neutral lipid metabolic process,GO…	GO:0005576~extracellular region,GO:0005615~extracellular space,GO:0005783~endoplasmic reticulum,GO:0005788~endoplasmic reticulum lumen,GO:0031974~membrane-enclosed lumen,GO:0032994~protein-lipid complex,GO:0034358~plasma lipoprotein particle,GO:0034361~very-low-density lipoprotein particle,GO:0034364~high-density lipoprotein particle,GO:0034385~triglyceride-rich lipoprotein particle,GO:0042627~ch…	GO:0005319~lipid transporter activity,GO:0005507~copper ion binding,GO:0005543~phospholipid binding,GO:0008047~enzyme activator activity,GO:0008289~lipid binding,GO:0015248~sterol transporter activity,GO:0016209~antioxidant activity,GO:0017127~cholesterol transporter activity,GO:0031210~phosphatidylcholine binding,GO:0042802~identical protein binding,GO:0042803~protein homodimerization activity,G…	IPR000074:Apolipoprotein A1/A4/E,IPR013326:Apolipoprotein/apolipophorin,		A null mutation in human APOC3 confers a favorable plasma lipid profile and apparent cardioprotection,Common variants at 30 loci contribute to polygenic dyslipidemia,Loci influencing lipid levels and coronary heart disease risk in 16 European population cohorts,Newly identified loci that influence lipid concentrations and risk of coronary artery disease,Six new loci associated with blood low-dens…			chylomicron,complete proteome,hdl,intestine,lipid binding,lipid transport,lipoprotein,phosphoprotein,plasma,polymorphism,repeat,Secreted,signal,tandem repeat,transport,	chain:Apolipoprotein A-IV,compositionally biased region:Gln/Glu-rich,modified residue,region of interest:13 X 22 AA approximate tandem repeats,repeat:1,repeat:10,repeat:11,repeat:12,repeat:13,repeat:2,repeat:3,repeat:4,repeat:5,repeat:6,repeat:7,repeat:8,repeat:9,sequence conflict,sequence variant,signal peptide,
APOA5	apolipoprotein A-V	Homo sapiens			GO:0006638~neutral lipid metabolic process,GO:0006639~acylglycerol metabolic process,GO:0006641~triglyceride metabolic process,GO:0006662~glycerol ether metabolic process,GO:0006869~lipid transport,GO:0009611~response to wounding,GO:0009891~positive regulation of biosynthetic process,GO:0009894~regulation of catabolic process,GO:0009896~positive regulation of catabolic process,GO:0010565~regulati…	GO:0005576~extracellular region,GO:0005615~extracellular space,GO:0032994~protein-lipid complex,GO:0034358~plasma lipoprotein particle,GO:0034361~very-low-density lipoprotein particle,GO:0034362~low-density lipoprotein particle,GO:0034364~high-density lipoprotein particle,GO:0034385~triglyceride-rich lipoprotein particle,GO:0042627~chylomicron,GO:0044421~extracellular region part,	GO:0001871~pattern binding,GO:0005539~glycosaminoglycan binding,GO:0005543~phospholipid binding,GO:0008047~enzyme activator activity,GO:0008201~heparin binding,GO:0008289~lipid binding,GO:0019899~enzyme binding,GO:0030246~carbohydrate binding,GO:0030247~polysaccharide binding,GO:0031210~phosphatidylcholine binding,GO:0043167~ion binding,GO:0043169~cation binding,GO:0043176~amine binding,GO:004317…	IPR000074:Apolipoprotein A1/A4/E,IPR013326:Apolipoprotein/apolipophorin,	hsa03320:PPAR signaling pathway,	A null mutation in human APOC3 confers a favorable plasma lipid profile and apparent cardioprotection,Common variants at 30 loci contribute to polygenic dyslipidemia,Genome-wide association study identifies genes for biomarkers of cardiovascular disease: serum urate and dyslipidemia,Hyperchylomicronemia, late-onset,Hypertriglyceridemia, susceptibility to,Loci influencing lipid levels and coronary…			chylomicron,coiled coil,complete proteome,disease mutation,hdl,lipid transport,phosphoprotein,polymorphism,Secreted,signal,transport,vldl,	chain:Apolipoprotein A-V,modified residue,sequence variant,signal peptide,
APOB	apolipoprotein B (including Ag(x) antigen)	Homo sapiens		DNA replication, recombination, and repair,	GO:0001568~blood vessel development,GO:0001701~in utero embryonic development,GO:0001944~vasculature development,GO:0006638~neutral lipid metabolic process,GO:0006639~acylglycerol metabolic process,GO:0006641~triglyceride metabolic process,GO:0006642~triglyceride mobilization,GO:0006662~glycerol ether metabolic process,GO:0006869~lipid transport,GO:0006928~cell motion,GO:0007276~gamete generation…	GO:0000267~cell fraction,GO:0005576~extracellular region,GO:0005615~extracellular space,GO:0005624~membrane fraction,GO:0005626~insoluble fraction,GO:0005768~endosome,GO:0005783~endoplasmic reticulum,GO:0005788~endoplasmic reticulum lumen,GO:0005792~microsome,GO:0005886~plasma membrane,GO:0010008~endosome membrane,GO:0012505~endomembrane system,GO:0012506~vesicle membrane,GO:0016023~cytoplasmic m…	GO:0001871~pattern binding,GO:0005319~lipid transporter activity,GO:0005539~glycosaminoglycan binding,GO:0005543~phospholipid binding,GO:0008201~heparin binding,GO:0008289~lipid binding,GO:0015248~sterol transporter activity,GO:0017127~cholesterol transporter activity,GO:0019899~enzyme binding,GO:0030246~carbohydrate binding,GO:0030247~polysaccharide binding,GO:0046982~protein heterodimerization …	IPR001747:Lipid transport protein, N-terminal,IPR009454:Lipid transport, open beta-sheet,IPR011030:Vitellinogen, superhelical,IPR015255:Vitellinogen, open beta-sheet,		Common variants at 30 loci contribute to polygenic dyslipidemia,Genome-wide association analysis of metabolic traits in a birth cohort from a founder population,Hypercholesterolemia, due to ligand-defective apo B,Hypobetalipoproteinemia,Hypobetalipoproteinemia, normotriglyceridemic,LDL-cholesterol concentrations: a genome-wide association study,Loci influencing lipid levels and coronary heart dis…		SM00638:LPD_N,	acetylation,atherosclerosis,calcium,cholesterol metabolism,chylomicron,complete proteome,direct protein sequencing,disease mutation,disulfide bond,glycoprotein,heparin-binding,intestine,LDL,lipid binding,lipid metabolism,lipid transport,lipoprotein,liver,palmitate,phosphoprotein,plasma,polymorphism,rna editing,Secreted,signal,steroid metabolism,transport,vldl,	chain:Apolipoprotein B-100,chain:Apolipoprotein B-48,disulfide bond,domain:Vitellogenin,glycosylation site:N-linked (GlcNAc...),lipid moiety-binding region:S-palmitoyl cysteine,modified residue,mutagenesis site,region of interest:Basic (possible receptor binding region),region of interest:Heparin-binding,region of interest:LDL receptor binding,sequence conflict,sequence variant,signal peptide,
APOC3	apolipoprotein C-III	Homo sapiens			GO:0006638~neutral lipid metabolic process,GO:0006639~acylglycerol metabolic process,GO:0006641~triglyceride metabolic process,GO:0006642~triglyceride mobilization,GO:0006662~glycerol ether metabolic process,GO:0006869~lipid transport,GO:0007166~cell surface receptor linked signal transduction,GO:0007186~G-protein coupled receptor protein signaling pathway,GO:0007242~intracellular signaling casca…	GO:0005576~extracellular region,GO:0005615~extracellular space,GO:0032994~protein-lipid complex,GO:0034358~plasma lipoprotein particle,GO:0034361~very-low-density lipoprotein particle,GO:0034363~intermediate-density lipoprotein particle,GO:0034364~high-density lipoprotein particle,GO:0034366~spherical high-density lipoprotein particle,GO:0034385~triglyceride-rich lipoprotein particle,GO:0042627~c…	GO:0004857~enzyme inhibitor activity,GO:0005496~steroid binding,GO:0005543~phospholipid binding,GO:0008289~lipid binding,GO:0015485~cholesterol binding,GO:0032934~sterol binding,GO:0055102~lipase inhibitor activity,GO:0070325~lipoprotein receptor binding,GO:0070653~high-density lipoprotein receptor binding,	IPR008403:Apolipoprotein CIII,	hsa03320:PPAR signaling pathway,	A null mutation in human APOC3 confers a favorable plasma lipid profile and apparent cardioprotection,Apolipoprotein C3 deficiency,Common variants at 30 loci contribute to polygenic dyslipidemia,Genome-wide association study identifies genes for biomarkers of cardiovascular disease: serum urate and dyslipidemia,Loci influencing lipid levels and coronary heart disease risk in 16 European populatio…	PIRSF002367:apolipoprotein A-I,		3d-structure,chylomicron,complete proteome,direct protein sequencing,disease mutation,glycoprotein,intestine,lipid degradation,lipid metabolism,lipid transport,lipoprotein,liver,plasma,polymorphism,Secreted,signal,transport,vldl,	chain:Apolipoprotein C-III,glycosylation site:O-linked (GalNAc...),helix,region of interest:Lipid-binding,sequence conflict,sequence variant,signal peptide,turn,
AQP7	aquaporin 7	Homo sapiens			GO:0006091~generation of precursor metabolites and energy,GO:0006833~water transport,GO:0007276~gamete generation,GO:0007283~spermatogenesis,GO:0007588~excretion,GO:0008643~carbohydrate transport,GO:0015791~polyol transport,GO:0015793~glycerol transport,GO:0015840~urea transport,GO:0015850~organic alcohol transport,GO:0019953~sexual reproduction,GO:0032504~multicellular organism reproduction,GO:0…	GO:0005886~plasma membrane,GO:0005887~integral to plasma membrane,GO:0005903~brush border,GO:0016021~integral to membrane,GO:0030529~ribonucleoprotein complex,GO:0031224~intrinsic to membrane,GO:0031226~intrinsic to plasma membrane,GO:0031253~cell projection membrane,GO:0031526~brush border membrane,GO:0042995~cell projection,GO:0044459~plasma membrane part,GO:0044463~cell projection part,	GO:0005372~water transporter activity,GO:0015166~polyol transmembrane transporter activity,GO:0015168~glycerol transmembrane transporter activity,GO:0015204~urea transmembrane transporter activity,GO:0015250~water channel activity,GO:0015254~glycerol channel activity,GO:0015265~urea channel activity,GO:0015267~channel activity,GO:0015665~alcohol transmembrane transporter activity,GO:0022803~passi…	IPR000425:Major intrinsic protein,IPR012269:Aquaporin,IPR015686:Aquaporin, 7,	hsa03320:PPAR signaling pathway,		PIRSF002276:aquaporin,		complete proteome,membrane,polymorphism,Porin,repeat,transmembrane,transport,	chain:Aquaporin-7,sequence conflict,sequence variant,short sequence motif:NPA 1,short sequence motif:NPA 2,topological domain:Cytoplasmic,topological domain:Extracellular,transmembrane region,
ARSA	arylsulfatase A	Homo sapiens		Inorganic ion transport and metabolism,	GO:0006914~autophagy,GO:0007338~single fertilization,GO:0007339~binding of sperm to zona pellucida,GO:0007584~response to nutrient,GO:0008037~cell recognition,GO:0009268~response to pH,GO:0009566~fertilization,GO:0009628~response to abiotic stimulus,GO:0009719~response to endogenous stimulus,GO:0009725~response to hormone stimulus,GO:0009988~cell-cell recognition,GO:0009991~response to extracellu…	GO:0000267~cell fraction,GO:0000299~integral to membrane of membrane fraction,GO:0000323~lytic vacuole,GO:0001669~acrosomal vesicle,GO:0005576~extracellular region,GO:0005615~extracellular space,GO:0005624~membrane fraction,GO:0005626~insoluble fraction,GO:0005764~lysosome,GO:0005768~endosome,GO:0005773~vacuole,GO:0005886~plasma membrane,GO:0009897~external side of plasma membrane,GO:0009986~cell…	GO:0004065~arylsulfatase activity,GO:0004098~cerebroside-sulfatase activity,GO:0005509~calcium ion binding,GO:0008484~sulfuric ester hydrolase activity,GO:0043167~ion binding,GO:0043169~cation binding,GO:0046872~metal ion binding,	IPR000917:Sulfatase,IPR017849:Alkaline phosphatase-like, alpha/beta/alpha,	hsa00600:Sphingolipid metabolism,hsa04142:Lysosome,	Metachromatic leukodystrophy,	PIRSF000971:animal sulfatase,		3d-structure,calcium,complete proteome,direct protein sequencing,disease mutation,disulfide bond,glycoprotein,hydrolase,Ichthyosis,leukodystrophy,lysosomal storage disease,lysosome,metachromatic leukodystrophy,metal-binding,polymorphism,signal,sulfuric ester hydrolase,	binding site:Substrate,chain:Arylsulfatase A,chain:Arylsulfatase A component B,chain:Arylsulfatase A component C,disulfide bond,glycosylation site:N-linked (GlcNAc...),helix,metal ion-binding site:Calcium,metal ion-binding site:Calcium; via 3-oxoalanine,modified residue,mutagenesis site,sequence variant,signal peptide,strand,turn,
CERK	ceramide kinase	Homo sapiens			GO:0006643~membrane lipid metabolic process,GO:0006665~sphingolipid metabolic process,GO:0006672~ceramide metabolic process,GO:0007166~cell surface receptor linked signal transduction,GO:0007186~G-protein coupled receptor protein signaling pathway,GO:0007205~activation of protein kinase C activity by G-protein coupled receptor protein signaling pathway,GO:0019220~regulation of phosphate metabolic…	GO:0000267~cell fraction,GO:0000299~integral to membrane of membrane fraction,GO:0005624~membrane fraction,GO:0005626~insoluble fraction,GO:0019898~extrinsic to membrane,	GO:0000166~nucleotide binding,GO:0000287~magnesium ion binding,GO:0001727~lipid kinase activity,GO:0001729~ceramide kinase activity,GO:0001882~nucleoside binding,GO:0001883~purine nucleoside binding,GO:0004143~diacylglycerol kinase activity,GO:0005509~calcium ion binding,GO:0005524~ATP binding,GO:0017076~purine nucleotide binding,GO:0030554~adenyl nucleotide binding,GO:0032553~ribonucleotide bind…	IPR001206:Diacylglycerol kinase, catalytic region,IPR001849:Pleckstrin homology,	hsa00600:Sphingolipid metabolism,			SM00046:DAGKc,SM00233:PH,	atp-binding,calcium,complete proteome,cytoplasm,kinase,magnesium,membrane,nucleotide-binding,polymorphism,transferase,	chain:Ceramide kinase,domain:DAGKc,sequence variant,
CH25H	cholesterol 25-hydroxylase	Homo sapiens			GO:0006631~fatty acid metabolic process,GO:0006633~fatty acid biosynthetic process,GO:0006694~steroid biosynthetic process,GO:0008202~steroid metabolic process,GO:0008203~cholesterol metabolic process,GO:0008610~lipid biosynthetic process,GO:0016053~organic acid biosynthetic process,GO:0016125~sterol metabolic process,GO:0016126~sterol biosynthetic process,GO:0046394~carboxylic acid biosynthetic …	GO:0005783~endoplasmic reticulum,GO:0005829~cytosol,GO:0016021~integral to membrane,GO:0031224~intrinsic to membrane,	GO:0001567~cholesterol 25-hydroxylase activity,GO:0005506~iron ion binding,GO:0008395~steroid hydroxylase activity,GO:0043167~ion binding,GO:0043169~cation binding,GO:0046872~metal ion binding,GO:0046914~transition metal ion binding,	IPR006694:Fatty acid hydroxylase,	hsa00120:Primary bile acid biosynthesis,				complete proteome,endoplasmic reticulum,glycoprotein,iron,lipid synthesis,membrane,metal-binding,Monooxygenase,oxidoreductase,polymorphism,Steroid biosynthesis,sterol biosynthesis,transmembrane,	chain:Cholesterol 25-hydroxylase,glycosylation site:N-linked (GlcNAc...),sequence variant,short sequence motif:Histidine box-1,short sequence motif:Histidine box-2,short sequence motif:Histidine box-3,transmembrane region,
CETP	cholesteryl ester transfer protein, plasma	Homo sapiens			GO:0006575~cellular amino acid derivative metabolic process,GO:0006576~biogenic amine metabolic process,GO:0006638~neutral lipid metabolic process,GO:0006639~acylglycerol metabolic process,GO:0006641~triglyceride metabolic process,GO:0006644~phospholipid metabolic process,GO:0006650~glycerophospholipid metabolic process,GO:0006662~glycerol ether metabolic process,GO:0006869~lipid transport,GO:000…	GO:0005576~extracellular region,GO:0005615~extracellular space,GO:0031982~vesicle,GO:0032994~protein-lipid complex,GO:0034358~plasma lipoprotein particle,GO:0034364~high-density lipoprotein particle,GO:0044421~extracellular region part,	GO:0005319~lipid transporter activity,GO:0005496~steroid binding,GO:0005543~phospholipid binding,GO:0005548~phospholipid transporter activity,GO:0008289~lipid binding,GO:0015248~sterol transporter activity,GO:0015485~cholesterol binding,GO:0017127~cholesterol transporter activity,GO:0017129~triglyceride binding,GO:0031210~phosphatidylcholine binding,GO:0032934~sterol binding,GO:0043167~ion bindin…	IPR001124:Lipid-binding serum glycoprotein, C-terminal,IPR017130:Cholesteryl ester transfer,IPR017942:Lipid-binding serum glycoprotein, N-terminal,IPR017954:Lipid-binding serum glycoprotein, conserved site,		CETP deficiency,Common genetic variation near MC4R is associated with waist circumference and insulin resistance,Common variants at 30 loci contribute to polygenic dyslipidemia,Genome-wide association analysis of metabolic traits in a birth cohort from a founder population,High density lipoprotein cholesterol level QTL 10,Hyperalphalipoproteinemia,Loci influencing lipid levels and coronary heart …	PIRSF037185:cholesteryl ester transfer protein,PIRSF037185:Cholesteryl_ester_transf,	SM00328:BPI1,SM00329:BPI2,	3d-structure,alternative splicing,atherosclerosis,cholesterol metabolism,complete proteome,direct protein sequencing,disease mutation,glycoprotein,lipid metabolism,lipid transport,polymorphism,Secreted,signal,steroid metabolism,transport,	chain:Cholesteryl ester transfer protein,glycosylation site:N-linked (GlcNAc...),helix,mutagenesis site,sequence variant,signal peptide,splice variant,strand,turn,
CYP27A1	cytochrome P450, family 27, subfamily A, polypeptide 1	Homo sapiens		Secondary metabolites biosynthesis, transport, and catabolism,	GO:0008202~steroid metabolic process,GO:0008203~cholesterol metabolic process,GO:0016125~sterol metabolic process,GO:0055114~oxidation reduction,	GO:0005739~mitochondrion,GO:0005740~mitochondrial envelope,GO:0005743~mitochondrial inner membrane,GO:0005759~mitochondrial matrix,GO:0019866~organelle inner membrane,GO:0031090~organelle membrane,GO:0031966~mitochondrial membrane,GO:0031967~organelle envelope,GO:0031974~membrane-enclosed lumen,GO:0031975~envelope,GO:0031980~mitochondrial lumen,GO:0043233~organelle lumen,GO:0044429~mitochondrial …	GO:0005506~iron ion binding,GO:0008395~steroid hydroxylase activity,GO:0009055~electron carrier activity,GO:0020037~heme binding,GO:0030343~vitamin D3 25-hydroxylase activity,GO:0031073~cholesterol 26-hydroxylase activity,GO:0043167~ion binding,GO:0043169~cation binding,GO:0046872~metal ion binding,GO:0046906~tetrapyrrole binding,GO:0046914~transition metal ion binding,GO:0047749~cholestanetriol …	IPR001128:Cytochrome P450,IPR002401:Cytochrome P450, E-class, group I,IPR017972:Cytochrome P450, conserved site,IPR017973:Cytochrome P450, C-terminal region,	hsa00120:Primary bile acid biosynthesis,hsa03320:PPAR signaling pathway,	Cerebrotendinous xanthomatosis,	PIRSF000046:cytochrome P450 CYP11B1,		3d-structure,acetylation,cataract,chromoprotein,complete proteome,disease mutation,electron transfer,heme,iron,membrane,metal-binding,metalloprotein,mitochondrion,Monooxygenase,nadp,oxidoreductase,polymorphism,transit peptide,transmembrane protein,	chain:Sterol 26-hydroxylase, mitochondrial,helix,metal ion-binding site:Iron (heme axial ligand),modified residue,region of interest:Sterol-binding,sequence conflict,sequence variant,strand,transit peptide:Mitochondrion,turn,
CYP4A11	cytochrome P450, family 4, subfamily A, polypeptide 11	Homo sapiens	h_nuclearRsPathway:Nuclear Receptors in Lipid Metabolism and Toxicity,	Secondary metabolites biosynthesis, transport, and catabolism,	GO:0006631~fatty acid metabolic process,GO:0055114~oxidation reduction,	GO:0000267~cell fraction,GO:0005624~membrane fraction,GO:0005626~insoluble fraction,GO:0005783~endoplasmic reticulum,GO:0005789~endoplasmic reticulum membrane,GO:0005792~microsome,GO:0012505~endomembrane system,GO:0019898~extrinsic to membrane,GO:0031090~organelle membrane,GO:0042175~nuclear envelope-endoplasmic reticulum network,GO:0042598~vesicular fraction,GO:0044432~endoplasmic reticulum part,	GO:0005506~iron ion binding,GO:0009055~electron carrier activity,GO:0016713~oxidoreductase activity, acting on paired donors, with incorporation or reduction of molecular oxygen, reduced iron-sulfur protein as one donor, and incorporation of one atom of oxygen,GO:0018685~alkane 1-monooxygenase activity,GO:0019825~oxygen binding,GO:0020037~heme binding,GO:0043167~ion binding,GO:0043169~cation bind…	IPR001128:Cytochrome P450,IPR002401:Cytochrome P450, E-class, group I,IPR017972:Cytochrome P450, conserved site,IPR017973:Cytochrome P450, C-terminal region,	hsa00071:Fatty acid metabolism,hsa00590:Arachidonic acid metabolism,hsa00830:Retinol metabolism,hsa03320:PPAR signaling pathway,hsa04270:Vascular smooth muscle contraction,		PIRSF000050:cytochrome P450 CYP4B1,		alternative splicing,chromoprotein,complete proteome,direct protein sequencing,electron transfer,endoplasmic reticulum,fatty acid oxidation,heme,iron,membrane,metal-binding,metalloprotein,microsome,Monooxygenase,oxidoreductase,polymorphism,transmembrane protein,	binding site:Heme (covalent; via 1 link),chain:Cytochrome P450 4A11,compositionally biased region:Poly-Leu,metal ion-binding site:Iron (heme axial ligand),mutagenesis site,sequence conflict,sequence variant,splice variant,
CYP7A1	cytochrome P450, family 7, subfamily A, polypeptide 1	Homo sapiens	h_fxrPathway:FXR and LXR Regulation of Cholesterol Metabolism,h_nuclearRsPathway:Nuclear Receptors in Lipid Metabolism and Toxicity,	Secondary metabolites biosynthesis, transport, and catabolism,	GO:0006706~steroid catabolic process,GO:0006707~cholesterol catabolic process,GO:0008202~steroid metabolic process,GO:0008203~cholesterol metabolic process,GO:0016042~lipid catabolic process,GO:0016125~sterol metabolic process,GO:0016127~sterol catabolic process,GO:0055114~oxidation reduction,	GO:0000267~cell fraction,GO:0005624~membrane fraction,GO:0005626~insoluble fraction,GO:0005783~endoplasmic reticulum,GO:0005789~endoplasmic reticulum membrane,GO:0005792~microsome,GO:0012505~endomembrane system,GO:0019898~extrinsic to membrane,GO:0031090~organelle membrane,GO:0042175~nuclear envelope-endoplasmic reticulum network,GO:0042598~vesicular fraction,GO:0044432~endoplasmic reticulum part,	GO:0005506~iron ion binding,GO:0008123~cholesterol 7-alpha-monooxygenase activity,GO:0008395~steroid hydroxylase activity,GO:0009055~electron carrier activity,GO:0020037~heme binding,GO:0043167~ion binding,GO:0043169~cation binding,GO:0046872~metal ion binding,GO:0046906~tetrapyrrole binding,GO:0046914~transition metal ion binding,	IPR001128:Cytochrome P450,IPR002403:Cytochrome P450, E-class, group IV,IPR017972:Cytochrome P450, conserved site,IPR017973:Cytochrome P450, C-terminal region,	hsa00120:Primary bile acid biosynthesis,hsa00140:Steroid hormone biosynthesis,hsa03320:PPAR signaling pathway,		PIRSF000047:cytochrome P450, CYP7A1 type,PIRSF500625:cytochrome P450 7A1,		3d-structure,cholesterol metabolism,chromoprotein,complete proteome,electron transfer,endoplasmic reticulum,heme,iron,lipid metabolism,membrane,metal-binding,metalloprotein,microsome,Monooxygenase,nadp,oxidoreductase,polymorphism,steroid metabolism,transmembrane protein,	chain:Cholesterol 7-alpha-monooxygenase,helix,metal ion-binding site:Iron (heme axial ligand),sequence conflict,sequence variant,strand,turn,
CYP8B1	cytochrome P450, family 8, subfamily B, polypeptide 1	Homo sapiens	h_nuclearRsPathway:Nuclear Receptors in Lipid Metabolism and Toxicity,	Secondary metabolites biosynthesis, transport, and catabolism,	GO:0055114~oxidation reduction,	GO:0000267~cell fraction,GO:0005624~membrane fraction,GO:0005626~insoluble fraction,GO:0005783~endoplasmic reticulum,GO:0005789~endoplasmic reticulum membrane,GO:0005792~microsome,GO:0012505~endomembrane system,GO:0016021~integral to membrane,GO:0031090~organelle membrane,GO:0031224~intrinsic to membrane,GO:0042175~nuclear envelope-endoplasmic reticulum network,GO:0042598~vesicular fraction,GO:00…	GO:0005506~iron ion binding,GO:0008395~steroid hydroxylase activity,GO:0008397~sterol 12-alpha-hydroxylase activity,GO:0009055~electron carrier activity,GO:0019825~oxygen binding,GO:0020037~heme binding,GO:0033778~7alpha-hydroxycholest-4-en-3-one 12alpha-hydroxylase activity,GO:0043167~ion binding,GO:0043169~cation binding,GO:0046872~metal ion binding,GO:0046906~tetrapyrrole binding,GO:0046914~tr…	IPR001128:Cytochrome P450,IPR002403:Cytochrome P450, E-class, group IV,IPR017972:Cytochrome P450, conserved site,	hsa00120:Primary bile acid biosynthesis,hsa03320:PPAR signaling pathway,		PIRSF000047:cytochrome P450, CYP7A1 type,PIRSF500627:cytochrome P450 8B1,		complete proteome,endoplasmic reticulum,heme,iron,membrane,metal-binding,microsome,Monooxygenase,nadp,oxidoreductase,polymorphism,transmembrane,	chain:7-alpha-hydroxycholest-4-en-3-one 12- alpha-hydroxylase,metal ion-binding site:Iron (heme axial ligand),sequence conflict,sequence variant,transmembrane region,
DEGS2	degenerative spermatocyte homolog 2, lipid desaturase (Drosophila)	Homo sapiens			GO:0006631~fatty acid metabolic process,GO:0006633~fatty acid biosynthetic process,GO:0008610~lipid biosynthetic process,GO:0016053~organic acid biosynthetic process,GO:0046394~carboxylic acid biosynthetic process,GO:0055114~oxidation reduction,	GO:0005783~endoplasmic reticulum,GO:0005789~endoplasmic reticulum membrane,GO:0012505~endomembrane system,GO:0016021~integral to membrane,GO:0031090~organelle membrane,GO:0031224~intrinsic to membrane,GO:0042175~nuclear envelope-endoplasmic reticulum network,GO:0044432~endoplasmic reticulum part,	GO:0000170~sphingosine hydroxylase activity,	IPR005804:Fatty acid desaturase, type 1,IPR011388:Sphingolipid delta4-desaturase,IPR013866:Sphingolipid delta4-desaturase, N-terminal,	hsa00600:Sphingolipid metabolism,		PIRSF017228:Sphnglp_dlt4_des,		complete proteome,endoplasmic reticulum,lipid synthesis,lipoprotein,membrane,myristate,oxidoreductase,polymorphism,transmembrane,	chain:Sphingolipid delta(4)-desaturase/C4- hydroxylase DES2,lipid moiety-binding region:N-myristoyl glycine,region of interest:Required for C4-hydroxylase activity,sequence variant,transmembrane region,
DGAT1	diacylglycerol O-acyltransferase homolog 1 (mouse)	Homo sapiens			GO:0002790~peptide secretion,GO:0003001~generation of a signal involved in cell-cell signaling,GO:0006638~neutral lipid metabolic process,GO:0006639~acylglycerol metabolic process,GO:0006641~triglyceride metabolic process,GO:0006662~glycerol ether metabolic process,GO:0007267~cell-cell signaling,GO:0008610~lipid biosynthetic process,GO:0009914~hormone transport,GO:0010817~regulation of hormone le…	GO:0000267~cell fraction,GO:0005624~membrane fraction,GO:0005626~insoluble fraction,GO:0005783~endoplasmic reticulum,GO:0005792~microsome,GO:0005829~cytosol,GO:0016021~integral to membrane,GO:0031224~intrinsic to membrane,GO:0042598~vesicular fraction,	GO:0003846~2-acylglycerol O-acyltransferase activity,GO:0004144~diacylglycerol O-acyltransferase activity,GO:0005504~fatty acid binding,GO:0008289~lipid binding,GO:0008374~O-acyltransferase activity,GO:0016411~acylglycerol O-acyltransferase activity,GO:0019992~diacylglycerol binding,GO:0031406~carboxylic acid binding,GO:0033293~monocarboxylic acid binding,	IPR004299:Membrane bound O-acyl transferase, MBOAT,	hsa00561:Glycerolipid metabolism,hsa00830:Retinol metabolism,				Acyltransferase,complete proteome,endoplasmic reticulum,membrane,phosphoprotein,transferase,transmembrane,	chain:Diacylglycerol O-acyltransferase 1,modified residue,sequence conflict,transmembrane region,
DGAT2	diacylglycerol O-acyltransferase homolog 2 (mouse)	Homo sapiens			GO:0006071~glycerol metabolic process,GO:0006638~neutral lipid metabolic process,GO:0006639~acylglycerol metabolic process,GO:0006641~triglyceride metabolic process,GO:0006662~glycerol ether metabolic process,GO:0008610~lipid biosynthetic process,GO:0018904~organic ether metabolic process,GO:0019400~alditol metabolic process,GO:0019432~triglyceride biosynthetic process,GO:0019751~polyol metabolic…	GO:0000267~cell fraction,GO:0005624~membrane fraction,GO:0005626~insoluble fraction,GO:0005783~endoplasmic reticulum,GO:0005792~microsome,GO:0016021~integral to membrane,GO:0031224~intrinsic to membrane,GO:0042598~vesicular fraction,	GO:0003846~2-acylglycerol O-acyltransferase activity,GO:0004144~diacylglycerol O-acyltransferase activity,GO:0008374~O-acyltransferase activity,GO:0016411~acylglycerol O-acyltransferase activity,	IPR007130:Diacylglycerol acyltransferase,	hsa00561:Glycerolipid metabolism,hsa00830:Retinol metabolism,				Acyltransferase,alternative splicing,complete proteome,endoplasmic reticulum,glycerol metabolism,glycoprotein,lipid metabolism,lipid synthesis,membrane,polymorphism,transferase,transmembrane,	chain:Diacylglycerol O-acyltransferase 2,glycosylation site:N-linked (GlcNAc...),sequence conflict,sequence variant,splice variant,transmembrane region,
DBI	diazepam binding inhibitor (GABA receptor modulator, acyl-Coenzyme A binding protein)	Homo sapiens					GO:0000062~acyl-CoA binding,GO:0005504~fatty acid binding,GO:0008289~lipid binding,GO:0030156~benzodiazepine receptor binding,GO:0031406~carboxylic acid binding,GO:0033293~monocarboxylic acid binding,GO:0048037~cofactor binding,GO:0050662~coenzyme binding,	IPR000582:Acyl-CoA-binding protein, ACBP,IPR014352:FERM/acyl-CoA-binding protein, 3-helical bundle,	hsa03320:PPAR signaling pathway,		PIRSF002411:endozepine,		3d-structure,acetylated amino end,acetylation,acyl-CoA binding,alternative splicing,complete proteome,direct protein sequencing,lipid-binding,phosphoprotein,polymorphism,receptor,transport,	chain:Acyl-CoA-binding protein,domain:ACB,helix,modified residue,sequence variant,splice variant,turn,
ECHS1	enoyl Coenzyme A hydratase, short chain, 1, mitochondrial	Homo sapiens		Lipid metabolism,	GO:0006631~fatty acid metabolic process,GO:0006635~fatty acid beta-oxidation,GO:0009062~fatty acid catabolic process,GO:0016042~lipid catabolic process,GO:0016054~organic acid catabolic process,GO:0019395~fatty acid oxidation,GO:0030258~lipid modification,GO:0034440~lipid oxidation,GO:0044242~cellular lipid catabolic process,GO:0046395~carboxylic acid catabolic process,	GO:0005739~mitochondrion,GO:0005759~mitochondrial matrix,GO:0031974~membrane-enclosed lumen,GO:0031980~mitochondrial lumen,GO:0043233~organelle lumen,GO:0044429~mitochondrial part,GO:0070013~intracellular organelle lumen,	GO:0004300~enoyl-CoA hydratase activity,GO:0016836~hydro-lyase activity,	IPR001753:Crotonase, core,IPR018376:Enoyl-CoA hydratase/isomerase, conserved site,	hsa00062:Fatty acid elongation in mitochondria,hsa00071:Fatty acid metabolism,hsa00280:Valine, leucine and isoleucine degradation,hsa00310:Lysine degradation,hsa00380:Tryptophan metabolism,hsa00410:beta-Alanine metabolism,hsa00640:Propanoate metabolism,hsa00650:Butanoate metabolism,hsa00903:Limonene and pinene degradation,				3d-structure,acetylation,complete proteome,direct protein sequencing,fatty acid metabolism,lipid metabolism,lyase,mitochondrion,polymorphism,transit peptide,	binding site:Substrate; via amide nitrogen,chain:Enoyl-CoA hydratase, mitochondrial,helix,modified residue,region of interest:Substrate binding,sequence conflict,sequence variant,site:Important for catalytic activity,strand,transit peptide:Mitochondrion,turn,
EHHADH	enoyl-Coenzyme A, hydratase/3-hydroxyacyl Coenzyme A dehydrogenase	Homo sapiens	h_pparaPathway:Mechanism of Gene Regulation by Peroxisome Proliferators via PPARa(alpha),		GO:0006631~fatty acid metabolic process,GO:0006635~fatty acid beta-oxidation,GO:0009062~fatty acid catabolic process,GO:0016042~lipid catabolic process,GO:0016054~organic acid catabolic process,GO:0019395~fatty acid oxidation,GO:0030258~lipid modification,GO:0034440~lipid oxidation,GO:0044242~cellular lipid catabolic process,GO:0046395~carboxylic acid catabolic process,GO:0055114~oxidation reduct…	GO:0005739~mitochondrion,GO:0005777~peroxisome,GO:0042579~microbody,	GO:0003857~3-hydroxyacyl-CoA dehydrogenase activity,GO:0004165~dodecenoyl-CoA delta-isomerase activity,GO:0004300~enoyl-CoA hydratase activity,GO:0016836~hydro-lyase activity,GO:0016860~intramolecular oxidoreductase activity,GO:0016863~intramolecular oxidoreductase activity, transposing C=C bonds,GO:0048037~cofactor binding,GO:0050662~coenzyme binding,	IPR001753:Crotonase, core,IPR006108:3-hydroxyacyl-CoA dehydrogenase, C-terminal,IPR006176:3-hydroxyacyl-CoA dehydrogenase, NAD binding,IPR006180:3-hydroxyacyl-CoA dehydrogenase, conserved site,IPR013328:Dehydrogenase, multihelical,IPR016040:NAD(P)-binding domain,IPR018376:Enoyl-CoA hydratase/isomerase, conserved site,	hsa00071:Fatty acid metabolism,hsa00280:Valine, leucine and isoleucine degradation,hsa00310:Lysine degradation,hsa00380:Tryptophan metabolism,hsa00410:beta-Alanine metabolism,hsa00640:Propanoate metabolism,hsa00650:Butanoate metabolism,hsa00903:Limonene and pinene degradation,hsa03320:PPAR signaling pathway,				acetylation,complete proteome,fatty acid metabolism,Isomerase,lipid metabolism,lyase,multifunctional enzyme,nad,oxidoreductase,peroxisome,phosphoprotein,polymorphism,	binding site:Substrate; via amide nitrogen,chain:Peroxisomal bifunctional enzyme,modified residue,region of interest:3-hydroxyacyl-CoA dehydrogenase,region of interest:Enoyl-CoA hydratase / isomerase,sequence conflict,sequence variant,short sequence motif:Microbody targeting signal,site:Important for catalytic activity,
FTO	fat mass and obesity associated	Homo sapiens			GO:0007368~determination of left/right symmetry,GO:0007389~pattern specification process,GO:0009799~determination of symmetry,GO:0009855~determination of bilateral symmetry,GO:0030326~embryonic limb morphogenesis,GO:0035107~appendage morphogenesis,GO:0035108~limb morphogenesis,GO:0035113~embryonic appendage morphogenesis,GO:0048598~embryonic morphogenesis,GO:0048736~appendage development,GO:00601…					A common variant in the FTO gene is associated with body mass index and predisposes to childhood and adult obesity,Adiposity-related heterogeneity in patterns of type 2 diabetes susceptibility observed in genome wide association data,Common variants near MC4R are associated with fat mass, weight and risk of obesity,Genome Wide Association (GWA) Study for Early Onset Extreme Obesity Supports the R…			acetylation,alternative splicing,complete proteome,obesity,polymorphism,	chain:Protein fto,modified residue,sequence conflict,sequence variant,splice variant,
FABP1	fatty acid binding protein 1, liver	Homo sapiens	h_pparaPathway:Mechanism of Gene Regulation by Peroxisome Proliferators via PPARa(alpha),		GO:0006869~lipid transport,GO:0007586~digestion,GO:0008284~positive regulation of cell proliferation,GO:0009894~regulation of catabolic process,GO:0009896~positive regulation of catabolic process,GO:0010565~regulation of cellular ketone metabolic process,GO:0010876~lipid localization,GO:0015718~monocarboxylic acid transport,GO:0015849~organic acid transport,GO:0015908~fatty acid transport,GO:0015…	GO:0005777~peroxisome,GO:0005782~peroxisomal matrix,GO:0005829~cytosol,GO:0005938~cell cortex,GO:0031907~microbody lumen,GO:0031974~membrane-enclosed lumen,GO:0042579~microbody,GO:0043233~organelle lumen,GO:0044438~microbody part,GO:0044439~peroxisomal part,GO:0044448~cell cortex part,GO:0045177~apical part of cell,GO:0045179~apical cortex,GO:0070013~intracellular organelle lumen,	GO:0003682~chromatin binding,GO:0005319~lipid transporter activity,GO:0005324~long-chain fatty acid transporter activity,GO:0005496~steroid binding,GO:0005504~fatty acid binding,GO:0005543~phospholipid binding,GO:0008144~drug binding,GO:0008289~lipid binding,GO:0015245~fatty acid transporter activity,GO:0031406~carboxylic acid binding,GO:0032052~bile acid binding,GO:0033293~monocarboxylic acid bi…	IPR000463:Cytosolic fatty-acid binding,IPR000566:Lipocalin-related protein and Bos/Can/Equ allergen,IPR012674:Calycin,	hsa03320:PPAR signaling pathway,		PIRSF002390:lipid binding protein, FABP type,PIRSF500199:intracellular lipid-binding protein,		3d-structure,acetylated amino end,acetylation,complete proteome,cytoplasm,lipid binding,lipid-binding,phosphoprotein,polymorphism,transport,	chain:Fatty acid-binding protein, liver,helix,modified residue,sequence variant,strand,turn,
FABP2	fatty acid binding protein 2, intestinal	Homo sapiens			GO:0006631~fatty acid metabolic process,GO:0006869~lipid transport,GO:0007586~digestion,GO:0010876~lipid localization,GO:0015718~monocarboxylic acid transport,GO:0015849~organic acid transport,GO:0015908~fatty acid transport,GO:0015909~long-chain fatty acid transport,GO:0022600~digestive system process,GO:0046942~carboxylic acid transport,GO:0050892~intestinal absorption,	GO:0005886~plasma membrane,GO:0005902~microvillus,GO:0005938~cell cortex,GO:0042995~cell projection,GO:0044448~cell cortex part,GO:0045177~apical part of cell,GO:0045179~apical cortex,	GO:0005319~lipid transporter activity,GO:0005324~long-chain fatty acid transporter activity,GO:0005504~fatty acid binding,GO:0008289~lipid binding,GO:0015245~fatty acid transporter activity,GO:0031406~carboxylic acid binding,GO:0033293~monocarboxylic acid binding,	IPR000463:Cytosolic fatty-acid binding,IPR000566:Lipocalin-related protein and Bos/Can/Equ allergen,	hsa03320:PPAR signaling pathway,		PIRSF002390:lipid binding protein, FABP type,PIRSF500199:intracellular lipid-binding protein,		3d-structure,acetylated amino end,acetylation,complete proteome,cytoplasm,intestine,lipid binding,lipid-binding,polymorphism,transport,	binding site:Fatty acid,chain:Fatty acid-binding protein, intestinal,helix,modified residue,mutagenesis site,sequence variant,strand,turn,
FABP3	fatty acid binding protein 3, muscle and heart (mammary-derived growth inhibitor)	Homo sapiens			GO:0006575~cellular amino acid derivative metabolic process,GO:0006576~biogenic amine metabolic process,GO:0006631~fatty acid metabolic process,GO:0006644~phospholipid metabolic process,GO:0006650~glycerophospholipid metabolic process,GO:0006656~phosphatidylcholine biosynthetic process,GO:0006869~lipid transport,GO:0008285~negative regulation of cell proliferation,GO:0008610~lipid biosynthetic pr…	GO:0005829~cytosol,	GO:0005319~lipid transporter activity,GO:0005324~long-chain fatty acid transporter activity,GO:0005504~fatty acid binding,GO:0008289~lipid binding,GO:0015245~fatty acid transporter activity,GO:0031406~carboxylic acid binding,GO:0033293~monocarboxylic acid binding,GO:0050542~icosanoid binding,GO:0050543~icosatetraenoic acid binding,	IPR000463:Cytosolic fatty-acid binding,IPR000566:Lipocalin-related protein and Bos/Can/Equ allergen,IPR012674:Calycin,	hsa03320:PPAR signaling pathway,		PIRSF002390:lipid binding protein, FABP type,PIRSF500199:intracellular lipid-binding protein,		3d-structure,acetylated amino end,acetylation,cardiac muscle,complete proteome,cytoplasm,direct protein sequencing,heart,lipid binding,lipid-binding,phosphoprotein,polymorphism,transport,	binding site:Fatty acid,chain:Fatty acid-binding protein, heart,helix,modified residue,sequence conflict,sequence variant,strand,
FABP4	fatty acid binding protein 4, adipocyte	Homo sapiens			GO:0001816~cytokine production,GO:0006469~negative regulation of protein kinase activity,GO:0006631~fatty acid metabolic process,GO:0008284~positive regulation of cell proliferation,GO:0009719~response to endogenous stimulus,GO:0009725~response to hormone stimulus,GO:0009890~negative regulation of biosynthetic process,GO:0010033~response to organic substance,GO:0010558~negative regulation of macr…	GO:0000267~cell fraction,GO:0005625~soluble fraction,GO:0005829~cytosol,	GO:0005504~fatty acid binding,GO:0008289~lipid binding,GO:0016564~transcription repressor activity,GO:0030528~transcription regulator activity,GO:0031406~carboxylic acid binding,GO:0033293~monocarboxylic acid binding,	IPR000463:Cytosolic fatty-acid binding,IPR000566:Lipocalin-related protein and Bos/Can/Equ allergen,IPR012674:Calycin,	hsa03320:PPAR signaling pathway,		PIRSF002390:lipid binding protein, FABP type,PIRSF500199:intracellular lipid-binding protein,		3d-structure,blocked amino end,complete proteome,cytoplasm,direct protein sequencing,lipid binding,lipid-binding,nucleus,phosphoprotein,polymorphism,transport,	chain:Fatty acid-binding protein, adipocyte,helix,modified residue,region of interest:Fatty acid binding,sequence variant,short sequence motif:Nuclear localization signal,strand,
FADS1	fatty acid desaturase 1	Homo sapiens			GO:0000038~very-long-chain fatty acid metabolic process,GO:0006091~generation of precursor metabolites and energy,GO:0006631~fatty acid metabolic process,GO:0006633~fatty acid biosynthetic process,GO:0006636~unsaturated fatty acid biosynthetic process,GO:0006644~phospholipid metabolic process,GO:0006690~icosanoid metabolic process,GO:0007267~cell-cell signaling,GO:0007568~aging,GO:0007584~respons…	GO:0000267~cell fraction,GO:0005624~membrane fraction,GO:0005626~insoluble fraction,GO:0005783~endoplasmic reticulum,GO:0005792~microsome,GO:0016021~integral to membrane,GO:0031224~intrinsic to membrane,GO:0042598~vesicular fraction,	GO:0000248~C-5 sterol desaturase activity,GO:0005506~iron ion binding,GO:0016717~oxidoreductase activity, acting on paired donors, with oxidation of a pair of donors resulting in the reduction of molecular oxygen to two molecules of water,GO:0020037~heme binding,GO:0043167~ion binding,GO:0043169~cation binding,GO:0046872~metal ion binding,GO:0046906~tetrapyrrole binding,GO:0046914~transition meta…	IPR001199:Cytochrome b5,IPR005804:Fatty acid desaturase, type 1,IPR012171:Fatty acid/sphingolipid desaturase,IPR018506:Cytochrome b5, heme-binding site,	hsa01040:Biosynthesis of unsaturated fatty acids,	Common variants at 30 loci contribute to polygenic dyslipidemia,Genetics Meets Metabolomics: A Genome-Wide Association Study of Metabolite Profiles in Human Serum,Genome-wide association analysis of metabolic traits in a birth cohort from a founder population,	PIRSF015921:fatty acid desaturase/sphingolipid desaturase,PIRSF015921:FA_sphinglp_des,		complete proteome,electron transport,endoplasmic reticulum,Fatty acid biosynthesis,lipid synthesis,membrane,oxidoreductase,polymorphism,transmembrane,transport,	chain:Fatty acid desaturase 1,domain:Cytochrome b5 heme-binding,sequence conflict,sequence variant,short sequence motif:Histidine box-1,short sequence motif:Histidine box-2,short sequence motif:Histidine box-3,topological domain:Cytoplasmic,topological domain:Lumenal,transmembrane region,
FADS2	fatty acid desaturase 2	Homo sapiens			GO:0006091~generation of precursor metabolites and energy,GO:0006631~fatty acid metabolic process,GO:0006633~fatty acid biosynthetic process,GO:0006636~unsaturated fatty acid biosynthetic process,GO:0008610~lipid biosynthetic process,GO:0016053~organic acid biosynthetic process,GO:0022900~electron transport chain,GO:0033559~unsaturated fatty acid metabolic process,GO:0046394~carboxylic acid biosy…	GO:0000267~cell fraction,GO:0005624~membrane fraction,GO:0005626~insoluble fraction,GO:0005783~endoplasmic reticulum,GO:0005886~plasma membrane,GO:0005887~integral to plasma membrane,GO:0016021~integral to membrane,GO:0031224~intrinsic to membrane,GO:0031226~intrinsic to plasma membrane,GO:0044459~plasma membrane part,	GO:0004768~stearoyl-CoA 9-desaturase activity,GO:0005506~iron ion binding,GO:0016717~oxidoreductase activity, acting on paired donors, with oxidation of a pair of donors resulting in the reduction of molecular oxygen to two molecules of water,GO:0020037~heme binding,GO:0043167~ion binding,GO:0043169~cation binding,GO:0046872~metal ion binding,GO:0046906~tetrapyrrole binding,GO:0046914~transition …	IPR001199:Cytochrome b5,IPR005804:Fatty acid desaturase, type 1,IPR012171:Fatty acid/sphingolipid desaturase,IPR018506:Cytochrome b5, heme-binding site,	hsa00592:alpha-Linolenic acid metabolism,hsa01040:Biosynthesis of unsaturated fatty acids,hsa03320:PPAR signaling pathway,	Common variants at 30 loci contribute to polygenic dyslipidemia,Genome-wide association analysis of metabolic traits in a birth cohort from a founder population,Loci influencing lipid levels and coronary heart disease risk in 16 European population cohorts,	PIRSF015921:fatty acid desaturase/sphingolipid desaturase,PIRSF015921:FA_sphinglp_des,		alternative splicing,chromoprotein,complete proteome,electron transport,endoplasmic reticulum,Fatty acid biosynthesis,heme,iron,lipid synthesis,membrane,metalloprotein,oxidoreductase,transmembrane,transport,unsaturated fatty acid biosynthesis,	chain:Fatty acid desaturase 2,domain:Cytochrome b5 heme-binding,sequence conflict,short sequence motif:Histidine box-1,short sequence motif:Histidine box-2,short sequence motif:Histidine box-3,splice variant,topological domain:Cytoplasmic,topological domain:Lumenal,transmembrane region,
FUT1	fucosyltransferase 1 (galactoside 2-alpha-L-fucosyltransferase, H blood group)	Homo sapiens			GO:0005996~monosaccharide metabolic process,GO:0006004~fucose metabolic process,GO:0006486~protein amino acid glycosylation,GO:0009100~glycoprotein metabolic process,GO:0009101~glycoprotein biosynthetic process,GO:0016052~carbohydrate catabolic process,GO:0019317~fucose catabolic process,GO:0019318~hexose metabolic process,GO:0019320~hexose catabolic process,GO:0042354~L-fucose metabolic process,…	GO:0000267~cell fraction,GO:0005624~membrane fraction,GO:0005626~insoluble fraction,GO:0005794~Golgi apparatus,GO:0005886~plasma membrane,GO:0005887~integral to plasma membrane,GO:0016021~integral to membrane,GO:0031224~intrinsic to membrane,GO:0031226~intrinsic to plasma membrane,GO:0044459~plasma membrane part,	GO:0008107~galactoside 2-alpha-L-fucosyltransferase activity,GO:0008417~fucosyltransferase activity,GO:0031127~alpha(1,2)-fucosyltransferase activity,	IPR002516:Glycosyl transferase, family 11,	hsa00601:Glycosphingolipid biosynthesis,hsa00603:Glycosphingolipid biosynthesis,	Bombay phenotype,			blood group antigen,complete proteome,glycoprotein,glycosyltransferase,golgi apparatus,hexosyltransferase,membrane,polymorphism,Signal-anchor,transferase,transmembrane,transmembrane protein,	chain:Galactoside 2-alpha-L-fucosyltransferase 1,glycosylation site:N-linked (GlcNAc...),sequence variant,topological domain:Cytoplasmic,topological domain:Lumenal,transmembrane region,
FUT2	fucosyltransferase 2 (secretor status included)	Homo sapiens			GO:0005996~monosaccharide metabolic process,GO:0006004~fucose metabolic process,GO:0006486~protein amino acid glycosylation,GO:0009100~glycoprotein metabolic process,GO:0009101~glycoprotein biosynthetic process,GO:0016052~carbohydrate catabolic process,GO:0019317~fucose catabolic process,GO:0019318~hexose metabolic process,GO:0019320~hexose catabolic process,GO:0042354~L-fucose metabolic process,…	GO:0000139~Golgi membrane,GO:0005794~Golgi apparatus,GO:0012505~endomembrane system,GO:0016021~integral to membrane,GO:0030173~integral to Golgi membrane,GO:0031090~organelle membrane,GO:0031224~intrinsic to membrane,GO:0031228~intrinsic to Golgi membrane,GO:0031300~intrinsic to organelle membrane,GO:0031301~integral to organelle membrane,GO:0044431~Golgi apparatus part,	GO:0008107~galactoside 2-alpha-L-fucosyltransferase activity,GO:0008417~fucosyltransferase activity,GO:0031127~alpha(1,2)-fucosyltransferase activity,	IPR002516:Glycosyl transferase, family 11,	hsa00601:Glycosphingolipid biosynthesis,hsa00603:Glycosphingolipid biosynthesis,	Bombay phenotype,Common variants of FUT2 are associated with plasma vitamin B12 levels,Norwalk virus infection, resistance to,Vitamin B12 plasma level QTL1,			alternative initiation,blood group antigen,complete proteome,glycoprotein,glycosyltransferase,golgi apparatus,membrane,polymorphism,Signal-anchor,transferase,transmembrane,transmembrane protein,	chain:Galactoside 2-alpha-L-fucosyltransferase 2,glycosylation site:N-linked (GlcNAc...),sequence variant,splice variant,topological domain:Cytoplasmic,topological domain:Lumenal,transmembrane region,
FUT3	fucosyltransferase 3 (galactoside 3(4)-L-fucosyltransferase, Lewis blood group)	Homo sapiens			GO:0005996~monosaccharide metabolic process,GO:0006004~fucose metabolic process,GO:0006486~protein amino acid glycosylation,GO:0009100~glycoprotein metabolic process,GO:0009101~glycoprotein biosynthetic process,GO:0016052~carbohydrate catabolic process,GO:0019317~fucose catabolic process,GO:0019318~hexose metabolic process,GO:0019320~hexose catabolic process,GO:0042354~L-fucose metabolic process,…	GO:0000267~cell fraction,GO:0005624~membrane fraction,GO:0005626~insoluble fraction,GO:0005794~Golgi apparatus,GO:0016021~integral to membrane,GO:0031224~intrinsic to membrane,	GO:0008417~fucosyltransferase activity,GO:0017060~3-galactosyl-N-acetylglucosaminide 4-alpha-L-fucosyltransferase activity,GO:0046920~alpha(1,3)-fucosyltransferase activity,	IPR001503:Glycosyl transferase, family 10,	hsa00601:Glycosphingolipid biosynthesis,	Blood group, Lewis,	PIRSF005726:fucosyltransferase,		blood group antigen,complete proteome,glycoprotein,glycosyltransferase,golgi apparatus,hexosyltransferase,membrane,polymorphism,Signal-anchor,transferase,transmembrane,transmembrane protein,	chain:Galactoside 3(4)-L-fucosyltransferase,glycosylation site:N-linked (GlcNAc...),sequence variant,topological domain:Cytoplasmic,topological domain:Lumenal,transmembrane region,
FUT4	fucosyltransferase 4 (alpha (1,3) fucosyltransferase, myeloid-specific)	Homo sapiens			GO:0005996~monosaccharide metabolic process,GO:0006004~fucose metabolic process,GO:0006486~protein amino acid glycosylation,GO:0009100~glycoprotein metabolic process,GO:0009101~glycoprotein biosynthetic process,GO:0016052~carbohydrate catabolic process,GO:0019317~fucose catabolic process,GO:0019318~hexose metabolic process,GO:0019320~hexose catabolic process,GO:0042354~L-fucose metabolic process,…	GO:0000267~cell fraction,GO:0005624~membrane fraction,GO:0005626~insoluble fraction,GO:0005794~Golgi apparatus,GO:0009986~cell surface,GO:0016021~integral to membrane,GO:0031224~intrinsic to membrane,	GO:0008417~fucosyltransferase activity,GO:0046920~alpha(1,3)-fucosyltransferase activity,	IPR001503:Glycosyl transferase, family 10,	hsa00601:Glycosphingolipid biosynthesis,				complete proteome,glycoprotein,glycosyltransferase,golgi apparatus,hexosyltransferase,membrane,polymorphism,Signal-anchor,transferase,transmembrane,	chain:Alpha-(1,3)-fucosyltransferase,glycosylation site:N-linked (GlcNAc...),sequence conflict,sequence variant,topological domain:Cytoplasmic,topological domain:Lumenal,transmembrane region,
FUT5	fucosyltransferase 5 (alpha (1,3) fucosyltransferase)	Homo sapiens			GO:0005996~monosaccharide metabolic process,GO:0006004~fucose metabolic process,GO:0006486~protein amino acid glycosylation,GO:0009100~glycoprotein metabolic process,GO:0009101~glycoprotein biosynthetic process,GO:0016052~carbohydrate catabolic process,GO:0019317~fucose catabolic process,GO:0019318~hexose metabolic process,GO:0019320~hexose catabolic process,GO:0042354~L-fucose metabolic process,…	GO:0005794~Golgi apparatus,GO:0016021~integral to membrane,GO:0031224~intrinsic to membrane,	GO:0008417~fucosyltransferase activity,GO:0017060~3-galactosyl-N-acetylglucosaminide 4-alpha-L-fucosyltransferase activity,GO:0046920~alpha(1,3)-fucosyltransferase activity,	IPR001503:Glycosyl transferase, family 10,	hsa00601:Glycosphingolipid biosynthesis,				complete proteome,glycoprotein,glycosyltransferase,golgi apparatus,membrane,polymorphism,Signal-anchor,transferase,transmembrane,	chain:Alpha-(1,3)-fucosyltransferase,glycosylation site:N-linked (GlcNAc...),sequence variant,topological domain:Cytoplasmic,topological domain:Lumenal,transmembrane region,
FUT6	fucosyltransferase 6 (alpha (1,3) fucosyltransferase)	Homo sapiens			GO:0005996~monosaccharide metabolic process,GO:0006004~fucose metabolic process,GO:0006486~protein amino acid glycosylation,GO:0009100~glycoprotein metabolic process,GO:0009101~glycoprotein biosynthetic process,GO:0016052~carbohydrate catabolic process,GO:0019317~fucose catabolic process,GO:0019318~hexose metabolic process,GO:0019320~hexose catabolic process,GO:0042354~L-fucose metabolic process,…	GO:0005794~Golgi apparatus,GO:0016021~integral to membrane,GO:0031224~intrinsic to membrane,	GO:0008417~fucosyltransferase activity,GO:0017060~3-galactosyl-N-acetylglucosaminide 4-alpha-L-fucosyltransferase activity,GO:0046920~alpha(1,3)-fucosyltransferase activity,	IPR001503:Glycosyl transferase, family 10,	hsa00601:Glycosphingolipid biosynthesis,	Fucosyltransferase-6 deficiency,	PIRSF005726:fucosyltransferase,		alternative splicing,complete proteome,glycoprotein,glycosyltransferase,golgi apparatus,hexosyltransferase,membrane,polymorphism,Signal-anchor,transferase,transmembrane,	chain:Alpha-(1,3)-fucosyltransferase,glycosylation site:N-linked (GlcNAc...),sequence variant,splice variant,topological domain:Cytoplasmic,topological domain:Lumenal,transmembrane region,
FUT9	fucosyltransferase 9 (alpha (1,3) fucosyltransferase)	Homo sapiens			GO:0005996~monosaccharide metabolic process,GO:0006004~fucose metabolic process,GO:0006486~protein amino acid glycosylation,GO:0009100~glycoprotein metabolic process,GO:0009101~glycoprotein biosynthetic process,GO:0016052~carbohydrate catabolic process,GO:0019317~fucose catabolic process,GO:0019318~hexose metabolic process,GO:0019320~hexose catabolic process,GO:0042354~L-fucose metabolic process,…	GO:0005794~Golgi apparatus,GO:0016021~integral to membrane,GO:0031224~intrinsic to membrane,	GO:0008417~fucosyltransferase activity,GO:0017083~4-galactosyl-N-acetylglucosaminide 3-alpha-L-fucosyltransferase activity,GO:0046920~alpha(1,3)-fucosyltransferase activity,	IPR001503:Glycosyl transferase, family 10,	hsa00601:Glycosphingolipid biosynthesis,hsa00603:Glycosphingolipid biosynthesis,		PIRSF005726:fucosyltransferase,		complete proteome,glycoprotein,glycosyltransferase,golgi apparatus,membrane,polymorphism,Signal-anchor,transferase,transmembrane,	chain:Alpha-(1,3)-fucosyltransferase,glycosylation site:N-linked (GlcNAc...),sequence variant,topological domain:Cytoplasmic,topological domain:Lumenal,transmembrane region,
GAL3ST1	galactose-3-O-sulfotransferase 1	Homo sapiens			GO:0001508~regulation of action potential,GO:0006486~protein amino acid glycosylation,GO:0006487~protein amino acid N-linked glycosylation,GO:0006643~membrane lipid metabolic process,GO:0006664~glycolipid metabolic process,GO:0006665~sphingolipid metabolic process,GO:0006672~ceramide metabolic process,GO:0006677~glycosylceramide metabolic process,GO:0006681~galactosylceramide metabolic process,GO…	GO:0000267~cell fraction,GO:0005624~membrane fraction,GO:0005626~insoluble fraction,GO:0005794~Golgi apparatus,GO:0005886~plasma membrane,GO:0005887~integral to plasma membrane,GO:0016021~integral to membrane,GO:0031224~intrinsic to membrane,GO:0031226~intrinsic to plasma membrane,GO:0044459~plasma membrane part,	GO:0001733~galactosylceramide sulfotransferase activity,GO:0008146~sulfotransferase activity,GO:0016782~transferase activity, transferring sulfur-containing groups,GO:0050694~galactose 3-O-sulfotransferase activity,	IPR009729:Galactose-3-O-sulfotransferase,	hsa00600:Sphingolipid metabolism,				complete proteome,direct protein sequencing,glycoprotein,golgi apparatus,membrane,polymorphism,Signal-anchor,transferase,transmembrane,	chain:Galactosylceramide sulfotransferase,glycosylation site:N-linked (GlcNAc...),sequence conflict,sequence variant,topological domain:Cytoplasmic,topological domain:Lumenal,transmembrane region,
GLA	galactosidase, alpha	Homo sapiens			GO:0006643~membrane lipid metabolic process,GO:0006664~glycolipid metabolic process,GO:0006665~sphingolipid metabolic process,GO:0006672~ceramide metabolic process,GO:0006677~glycosylceramide metabolic process,GO:0006687~glycosphingolipid metabolic process,GO:0009311~oligosaccharide metabolic process,GO:0009890~negative regulation of biosynthetic process,GO:0016042~lipid catabolic process,GO:0019…	GO:0000323~lytic vacuole,GO:0005576~extracellular region,GO:0005764~lysosome,GO:0005773~vacuole,GO:0005794~Golgi apparatus,	GO:0004557~alpha-galactosidase activity,GO:0015925~galactosidase activity,GO:0042802~identical protein binding,GO:0042803~protein homodimerization activity,GO:0043167~ion binding,GO:0043169~cation binding,GO:0046983~protein dimerization activity,	IPR000111:Glycoside hydrolase, clan GH-D,IPR002241:Glycoside hydrolase, family 27,IPR013780:Glycosyl hydrolase, family 13, all-beta,IPR013785:Aldolase-type TIM barrel,	hsa00052:Galactose metabolism,hsa00561:Glycerolipid metabolism,hsa00600:Sphingolipid metabolism,hsa00603:Glycosphingolipid biosynthesis,hsa04142:Lysosome,	Fabry disease,Fabry disease, cardiac variant,	PIRSF001080:glycosyl hydrolase, Mel1p type,		3d-structure,complete proteome,direct protein sequencing,disease mutation,disulfide bond,Fabry disease,glycolipid metabolism,glycoprotein,glycosidase,hydrolase,lysosome,pharmaceutical,rna editing,signal,	active site:Nucleophile,active site:Proton donor,chain:Alpha-galactosidase A,chain:alpha-galactosidase A subunit peptide,disulfide bond,glycosylation site:N-linked (GlcNAc...),helix,region of interest:Substrate binding,sequence variant,signal peptide,strand,turn,
GLB1	galactosidase, beta 1	Homo sapiens				GO:0000323~lytic vacuole,GO:0005764~lysosome,GO:0005773~vacuole,GO:0048471~perinuclear region of cytoplasm,	GO:0004565~beta-galactosidase activity,GO:0015925~galactosidase activity,GO:0043167~ion binding,GO:0043169~cation binding,	IPR001944:Glycoside hydrolase, family 35,IPR013781:Glycoside hydrolase, subgroup, catalytic core,IPR019801:Glycoside hydrolase, family 35, conserved site,	hsa00052:Galactose metabolism,hsa00511:Other glycan degradation,hsa00531:Glycosaminoglycan degradation,hsa00600:Sphingolipid metabolism,hsa00604:Glycosphingolipid biosynthesis,hsa04142:Lysosome,	GM1-gangliosidosis,GM1-gangliosidosis, type I,GM1-gangliosidosis, type II,GM1-gangliosidosis, type III,Morquio syndrome B,Mucopolysaccharidosis IVB,	PIRSF006336:beta-galactosidase,		alternative splicing,complete proteome,cytoplasm,direct protein sequencing,disease mutation,gangliosidosis,glycoprotein,glycosidase,hydrolase,lysosome,polymorphism,signal,zymogen,	active site:Nucleophile,active site:Proton donor,chain:Beta-galactosidase,glycosylation site:N-linked (GlcNAc...),sequence conflict,sequence variant,signal peptide,splice variant,
GBA	glucosidase, beta; acid (includes glucosylceramidase)	Homo sapiens		Cell envelope biogenesis, outer membrane,	GO:0006643~membrane lipid metabolic process,GO:0006665~sphingolipid metabolic process,GO:0007033~vacuole organization,GO:0007040~lysosome organization,	GO:0000323~lytic vacuole,GO:0005764~lysosome,GO:0005773~vacuole,	GO:0004348~glucosylceramidase activity,GO:0016811~hydrolase activity, acting on carbon-nitrogen (but not peptide) bonds, in linear amides,GO:0017040~ceramidase activity,GO:0043167~ion binding,GO:0043169~cation binding,	IPR001139:Glycoside hydrolase, family 30,IPR013781:Glycoside hydrolase, subgroup, catalytic core,	hsa00511:Other glycan degradation,hsa00600:Sphingolipid metabolism,hsa04142:Lysosome,	Gaucher disease, perinatal lethal,Gaucher disease, type I,Gaucher disease, type II,Gaucher disease, type III,Gaucher disease, type IIIC,	PIRSF001089:glucosylceramidase,		3d-structure,alternative initiation,alternative initiators,alternative splicing,complete proteome,direct protein sequencing,disease mutation,disulfide bond,Gaucher disease,glycoprotein,glycosidase,hydrolase,Ichthyosis,lipid metabolism,lysosomal storage disease,lysosome,membrane,membrane bound,pharmaceutical,polymorphism,pseudogene,signal,sphingolipid metabolism,	active site:Nucleophile,active site:Proton donor,chain:Glucosylceramidase,disulfide bond,glycosylation site:N-linked (GlcNAc...),helix,mutagenesis site,sequence conflict,sequence variant,signal peptide,splice variant,strand,turn,
GCDH	glutaryl-Coenzyme A dehydrogenase	Homo sapiens		Lipid metabolism,	GO:0055114~oxidation reduction,	GO:0005739~mitochondrion,GO:0005740~mitochondrial envelope,GO:0005743~mitochondrial inner membrane,GO:0005759~mitochondrial matrix,GO:0019866~organelle inner membrane,GO:0031090~organelle membrane,GO:0031966~mitochondrial membrane,GO:0031967~organelle envelope,GO:0031974~membrane-enclosed lumen,GO:0031975~envelope,GO:0031980~mitochondrial lumen,GO:0043233~organelle lumen,GO:0044429~mitochondrial …	GO:0000166~nucleotide binding,GO:0001882~nucleoside binding,GO:0001883~purine nucleoside binding,GO:0003995~acyl-CoA dehydrogenase activity,GO:0004361~glutaryl-CoA dehydrogenase activity,GO:0009055~electron carrier activity,GO:0017076~purine nucleotide binding,GO:0030554~adenyl nucleotide binding,GO:0048037~cofactor binding,GO:0050660~FAD binding,GO:0050662~coenzyme binding,	IPR006089:Acyl-CoA dehydrogenase, conserved site,IPR006090:Acyl-CoA oxidase/dehydrogenase, type 1,IPR006091:Acyl-CoA oxidase/dehydrogenase, central region,IPR006092:Acyl-CoA dehydrogenase, N-terminal,IPR013764:Acyl-CoA oxidase/dehydrogenase, type1/2, C-terminal,IPR013786:Acyl-CoA dehydrogenase/oxidase, N-terminal,	hsa00071:Fatty acid metabolism,hsa00310:Lysine degradation,hsa00380:Tryptophan metabolism,	Glutaricaciduria, type I,	PIRSF000182:acyl-CoA dehydrogenase,		3d-structure,alternative splicing,complete proteome,disease mutation,FAD,Flavoprotein,Glutaricaciduria,mitochondrion,oxidoreductase,polymorphism,transit peptide,	active site:Proton acceptor,binding site:FAD,binding site:FAD; via carbonyl oxygen,binding site:Substrate; via amide nitrogen,binding site:Substrate; via carbonyl oxygen,chain:Glutaryl-CoA dehydrogenase, mitochondrial,helix,mutagenesis site,nucleotide phosphate-binding region:FAD,region of interest:Substrate binding,sequence conflict,sequence variant,splice variant,strand,transit peptide:Mitochon…
GAPDH	glyceraldehyde-3-phosphate dehydrogenase-like 6; hypothetical protein LOC100133042; glyceraldehyde-3-phosphate dehydrogenase	Homo sapiens	h_glycolysisPathway:Glycolysis Pathway,h_mta3Pathway:Downregulated of MTA-3 in ER-negative Breast Tumors,		GO:0005996~monosaccharide metabolic process,GO:0006006~glucose metabolic process,GO:0006007~glucose catabolic process,GO:0006091~generation of precursor metabolites and energy,GO:0006096~glycolysis,GO:0016052~carbohydrate catabolic process,GO:0019318~hexose metabolic process,GO:0019320~hexose catabolic process,GO:0044275~cellular carbohydrate catabolic process,GO:0046164~alcohol catabolic process…	GO:0048471~perinuclear region of cytoplasm,	GO:0000166~nucleotide binding,GO:0004365~glyceraldehyde-3-phosphate dehydrogenase (phosphorylating) activity,GO:0008943~glyceraldehyde-3-phosphate dehydrogenase activity,GO:0016620~oxidoreductase activity, acting on the aldehyde or oxo group of donors, NAD or NADP as acceptor,GO:0048037~cofactor binding,GO:0050662~coenzyme binding,GO:0051287~NAD or NADH binding,	IPR000173:Glyceraldehyde 3-phosphate dehydrogenase,IPR006424:Glyceraldehyde-3-phosphate dehydrogenase, type I,IPR016040:NAD(P)-binding domain,	hsa00010:Glycolysis / Gluconeogenesis,hsa05010:Alzheimer's disease,		PIRSF000149:GAP_DH,PIRSF000149:glyceraldehyde-3-phosphate dehydrogenase,		3d-structure,acetylation,ADP-ribosylation,complete proteome,cytoplasm,cytosol,direct protein sequencing,dna repair,gluconeogenesis,glycolysis,glycosidase,homotetramer,hydrolase,membrane,methylation,monomer,multifunctional enzyme,nad,nucleus,oxidoreductase,phosphoprotein,polymorphism,s-nitrosylation,	active site:Nucleophile,binding site:Glyceraldehyde 3-phosphate,binding site:NAD,binding site:NAD; via carbonyl oxygen,chain:Glyceraldehyde-3-phosphate dehydrogenase,helix,modified residue,nucleotide phosphate-binding region:NAD,region of interest:Glyceraldehyde 3-phosphate binding,region of interest:Interaction with WARS,sequence conflict,sequence variant,site:Activates thiol group during cataly…
GK2	glycerol kinase 2	Homo sapiens			GO:0006071~glycerol metabolic process,GO:0006072~glycerol-3-phosphate metabolic process,GO:0006793~phosphorus metabolic process,GO:0006796~phosphate metabolic process,GO:0019400~alditol metabolic process,GO:0019637~organophosphate metabolic process,GO:0019751~polyol metabolic process,	GO:0005739~mitochondrion,GO:0005740~mitochondrial envelope,GO:0005741~mitochondrial outer membrane,GO:0005886~plasma membrane,GO:0009898~internal side of plasma membrane,GO:0019867~outer membrane,GO:0031090~organelle membrane,GO:0031966~mitochondrial membrane,GO:0031967~organelle envelope,GO:0031968~organelle outer membrane,GO:0031975~envelope,GO:0044429~mitochondrial part,GO:0044459~plasma membr…	GO:0000166~nucleotide binding,GO:0001882~nucleoside binding,GO:0001883~purine nucleoside binding,GO:0004370~glycerol kinase activity,GO:0005524~ATP binding,GO:0017076~purine nucleotide binding,GO:0030554~adenyl nucleotide binding,GO:0032553~ribonucleotide binding,GO:0032555~purine ribonucleotide binding,GO:0032559~adenyl ribonucleotide binding,	IPR000577:Carbohydrate kinase, FGGY,IPR005999:Glycerol kinase,IPR018483:Carbohydrate kinase, FGGY, conserved site,IPR018484:Carbohydrate kinase, FGGY, N-terminal,IPR018485:Carbohydrate kinase, FGGY, C-terminal,	hsa00561:Glycerolipid metabolism,hsa03320:PPAR signaling pathway,				atp-binding,complete proteome,cytoplasm,glycerol metabolism,kinase,membrane,mitochondrion,mitochondrion outer membrane,nucleotide-binding,transferase,	binding site:ATP,binding site:ATP; via carbonyl oxygen,binding site:Substrate,chain:Glycerol kinase 2,nucleotide phosphate-binding region:ATP,sequence conflict,
GGTA1	glycoprotein, alpha-galactosyltransferase 1	Homo sapiens				GO:0005794~Golgi apparatus,GO:0016021~integral to membrane,GO:0031224~intrinsic to membrane,		IPR005076:Glycosyl transferase, family 6,					complete proteome,golgi apparatus,membrane,Signal-anchor,transmembrane,	chain:Inactive N-acetyllactosaminide alpha-1,3- galactosyltransferase,sequence conflict,topological domain:Cytoplasmic,topological domain:Lumenal,transmembrane region,
HADHA	hydroxyacyl-Coenzyme A dehydrogenase/3-ketoacyl-Coenzyme A thiolase/enoyl-Coenzyme A hydratase (trifunctional protein), alpha subunit	Homo sapiens			GO:0006631~fatty acid metabolic process,GO:0006635~fatty acid beta-oxidation,GO:0009062~fatty acid catabolic process,GO:0016042~lipid catabolic process,GO:0016054~organic acid catabolic process,GO:0019395~fatty acid oxidation,GO:0030258~lipid modification,GO:0034440~lipid oxidation,GO:0042493~response to drug,GO:0044242~cellular lipid catabolic process,GO:0046395~carboxylic acid catabolic process…	GO:0005739~mitochondrion,GO:0005740~mitochondrial envelope,GO:0005743~mitochondrial inner membrane,GO:0005759~mitochondrial matrix,GO:0009295~nucleoid,GO:0016507~fatty acid beta-oxidation multienzyme complex,GO:0019866~organelle inner membrane,GO:0031090~organelle membrane,GO:0031966~mitochondrial membrane,GO:0031967~organelle envelope,GO:0031974~membrane-enclosed lumen,GO:0031975~envelope,GO:003…	GO:0000062~acyl-CoA binding,GO:0000166~nucleotide binding,GO:0003857~3-hydroxyacyl-CoA dehydrogenase activity,GO:0003985~acetyl-CoA C-acetyltransferase activity,GO:0003988~acetyl-CoA C-acyltransferase activity,GO:0004300~enoyl-CoA hydratase activity,GO:0005504~fatty acid binding,GO:0008289~lipid binding,GO:0016407~acetyltransferase activity,GO:0016408~C-acyltransferase activity,GO:0016453~C-acety…	IPR001753:Crotonase, core,IPR006108:3-hydroxyacyl-CoA dehydrogenase, C-terminal,IPR006176:3-hydroxyacyl-CoA dehydrogenase, NAD binding,IPR006180:3-hydroxyacyl-CoA dehydrogenase, conserved site,IPR012803:Fatty acid oxidation complex, alpha subunit, mitochondrial,IPR013328:Dehydrogenase, multihelical,IPR016040:NAD(P)-binding domain,IPR018376:Enoyl-CoA hydratase/isomerase, conserved site,	hsa00062:Fatty acid elongation in mitochondria,hsa00071:Fatty acid metabolism,hsa00280:Valine, leucine and isoleucine degradation,hsa00310:Lysine degradation,hsa00380:Tryptophan metabolism,hsa00410:beta-Alanine metabolism,hsa00640:Propanoate metabolism,hsa00650:Butanoate metabolism,hsa00903:Limonene and pinene degradation,hsa01040:Biosynthesis of unsaturated fatty acids,	Fatty liver, acute, of pregnancy,HELLP syndrome, maternal, of pregnancy,LCHAD deficiency,Trifunctional protein deficiency,Trifunctional protein deficiency, type 1,			acetylation,complete proteome,disease mutation,fatty acid metabolism,lipid metabolism,lyase,mitochondrion,multifunctional enzyme,nad,oxidoreductase,phosphoprotein,polymorphism,transit peptide,	chain:Trifunctional enzyme subunit alpha, mitochondrial,modified residue,sequence conflict,sequence variant,site:Important for catalytic activity,transit peptide:Mitochondrion,
HADHB	hydroxyacyl-Coenzyme A dehydrogenase/3-ketoacyl-Coenzyme A thiolase/enoyl-Coenzyme A hydratase (trifunctional protein), beta subunit	Homo sapiens			GO:0006631~fatty acid metabolic process,GO:0006635~fatty acid beta-oxidation,GO:0009062~fatty acid catabolic process,GO:0016042~lipid catabolic process,GO:0016054~organic acid catabolic process,GO:0019395~fatty acid oxidation,GO:0030258~lipid modification,GO:0034440~lipid oxidation,GO:0044242~cellular lipid catabolic process,GO:0046395~carboxylic acid catabolic process,	GO:0005739~mitochondrion,GO:0005740~mitochondrial envelope,GO:0005743~mitochondrial inner membrane,GO:0005759~mitochondrial matrix,GO:0009295~nucleoid,GO:0016507~fatty acid beta-oxidation multienzyme complex,GO:0019866~organelle inner membrane,GO:0031090~organelle membrane,GO:0031966~mitochondrial membrane,GO:0031967~organelle envelope,GO:0031974~membrane-enclosed lumen,GO:0031975~envelope,GO:003…	GO:0000062~acyl-CoA binding,GO:0000166~nucleotide binding,GO:0003857~3-hydroxyacyl-CoA dehydrogenase activity,GO:0003988~acetyl-CoA C-acyltransferase activity,GO:0004300~enoyl-CoA hydratase activity,GO:0005504~fatty acid binding,GO:0008289~lipid binding,GO:0016408~C-acyltransferase activity,GO:0016508~long-chain-enoyl-CoA hydratase activity,GO:0016509~long-chain-3-hydroxyacyl-CoA dehydrogenase ac…	IPR002155:Thiolase,	hsa00062:Fatty acid elongation in mitochondria,hsa00071:Fatty acid metabolism,hsa00280:Valine, leucine and isoleucine degradation,	Trifunctional protein deficiency,Trifunctional protein deficiency, type II,	PIRSF000429:Ac-CoA_Ac_transf,		acetylation,Acyltransferase,complete proteome,direct protein sequencing,disease mutation,fatty acid metabolism,lipid metabolism,mitochondrion,polymorphism,transferase,transit peptide,	active site:Acyl-thioester intermediate,active site:Proton acceptor,chain:Trifunctional enzyme subunit beta, mitochondrial,modified residue,sequence conflict,sequence variant,transit peptide:Mitochondrion,
ACAA2	hypothetical LOC648603; acetyl-Coenzyme A acyltransferase 2	Homo sapiens			GO:0006631~fatty acid metabolic process,GO:0006694~steroid biosynthetic process,GO:0006695~cholesterol biosynthetic process,GO:0008202~steroid metabolic process,GO:0008203~cholesterol metabolic process,GO:0008610~lipid biosynthetic process,GO:0016125~sterol metabolic process,GO:0016126~sterol biosynthetic process,	GO:0005739~mitochondrion,GO:0005740~mitochondrial envelope,GO:0005743~mitochondrial inner membrane,GO:0019866~organelle inner membrane,GO:0031090~organelle membrane,GO:0031966~mitochondrial membrane,GO:0031967~organelle envelope,GO:0031975~envelope,GO:0044429~mitochondrial part,	GO:0003988~acetyl-CoA C-acyltransferase activity,GO:0016408~C-acyltransferase activity,	IPR002155:Thiolase,IPR016038:Thiolase-like, subgroup,	hsa00062:Fatty acid elongation in mitochondria,hsa00071:Fatty acid metabolism,hsa00280:Valine, leucine and isoleucine degradation,	Six new loci associated with blood low-density lipoprotein cholesterol, high-density lipoprotein cholesterol or triglycerides in humans,	PIRSF000429:Ac-CoA_Ac_transf,PIRSF000429:acetyl-CoA acetyltransferase,		acetylation,Acyltransferase,complete proteome,direct protein sequencing,fatty acid metabolism,lipid metabolism,mitochondrion,phosphoprotein,polymorphism,transferase,transit peptide,	active site:Acyl-thioester intermediate,active site:Proton acceptor,chain:3-ketoacyl-CoA thiolase, mitochondrial,modified residue,sequence conflict,sequence variant,transit peptide:Mitochondrion; not cleaved,
ILK	integrin-linked kinase	Homo sapiens	h_ptenPathway:PTEN dependent cell cycle arrest and apoptosis,		GO:0000902~cell morphogenesis,GO:0000904~cell morphogenesis involved in differentiation,GO:0001508~regulation of action potential,GO:0001558~regulation of cell growth,GO:0001655~urogenital system development,GO:0001656~metanephros development,GO:0001657~ureteric bud development,GO:0001658~branching involved in ureteric bud morphogenesis,GO:0001763~morphogenesis of a branching structure,GO:0001822…	GO:0001725~stress fiber,GO:0005856~cytoskeleton,GO:0005886~plasma membrane,GO:0005911~cell-cell junction,GO:0005912~adherens junction,GO:0005924~cell-substrate adherens junction,GO:0005925~focal adhesion,GO:0009898~internal side of plasma membrane,GO:0015629~actin cytoskeleton,GO:0016323~basolateral plasma membrane,GO:0030016~myofibril,GO:0030054~cell junction,GO:0030055~cell-substrate junction,G…	GO:0000166~nucleotide binding,GO:0001882~nucleoside binding,GO:0001883~purine nucleoside binding,GO:0004672~protein kinase activity,GO:0004674~protein serine/threonine kinase activity,GO:0004713~protein tyrosine kinase activity,GO:0005178~integrin binding,GO:0005524~ATP binding,GO:0017076~purine nucleotide binding,GO:0017124~SH3 domain binding,GO:0019904~protein domain specific binding,GO:0030554…	IPR000719:Protein kinase, core,IPR001245:Tyrosine protein kinase,IPR002110:Ankyrin,IPR008271:Serine/threonine protein kinase, active site,IPR016253:Integrin-linked protein kinase,IPR017441:Protein kinase, ATP binding site,	hsa03320:PPAR signaling pathway,hsa04510:Focal adhesion,hsa05213:Endometrial cancer,		PIRSF000654:integrin-linked protein kinase,PIRSF000654:Integrin-linked_kinase,	SM00219:TyrKc,SM00248:ANK,	3d-structure,ank repeat,atp-binding,cell junction,cell membrane,complete proteome,integrin,integrin binding,kinase,membrane,nucleotide-binding,phosphoprotein,phosphotransferase,repeat,serine/threonine-protein kinase,serine/threonine-specific protein kinase,transferase,	binding site:ATP,chain:Integrin-linked protein kinase,domain:Protein kinase,helix,modified residue,mutagenesis site,nucleotide phosphate-binding region:ATP,region of interest:Interaction with LIMS1,region of interest:PH-like; mediates interaction with TGFB1I1,repeat:ANK 1,repeat:ANK 2,repeat:ANK 3,repeat:ANK 4,repeat:ANK 5,sequence conflict,strand,turn,
IL6	interleukin 6 (interferon, beta 2)	Homo sapiens	h_cytokinePathway:Cytokine Network,h_erythPathway:Erythrocyte Differentiation Pathway,h_her2Pathway:Role of ERBB2 in Signal Transduction and Oncology,h_il10Pathway:IL-10 Anti-inflammatory Signaling Pathway,h_il17Pathway:IL 17 Signaling Pathway,h_il1rPathway:Signal transduction through IL1R,h_il5Pathway:IL 5 Signaling Pathway,h_il6Pathway:IL 6 signaling pathway,h_inflamPathway:Cytokines and Inflam…		GO:0001775~cell activation,GO:0001776~leukocyte homeostasis,GO:0001780~neutrophil homeostasis,GO:0001781~neutrophil apoptosis,GO:0001817~regulation of cytokine production,GO:0001819~positive regulation of cytokine production,GO:0001932~regulation of protein amino acid phosphorylation,GO:0001934~positive regulation of protein amino acid phosphorylation,GO:0002237~response to molecule of bacterial …	GO:0005576~extracellular region,GO:0005615~extracellular space,GO:0005886~plasma membrane,GO:0005887~integral to plasma membrane,GO:0005896~interleukin-6 receptor complex,GO:0016021~integral to membrane,GO:0031224~intrinsic to membrane,GO:0031226~intrinsic to plasma membrane,GO:0043235~receptor complex,GO:0044421~extracellular region part,GO:0044459~plasma membrane part,	GO:0005125~cytokine activity,GO:0005138~interleukin-6 receptor binding,GO:0008083~growth factor activity,	IPR003573:Interleukin-6/G-CSF/MGF,IPR003574:Interleukin-6,IPR012351:Four-helical cytokine, core,	hsa04060:Cytokine-cytokine receptor interaction,hsa04620:Toll-like receptor signaling pathway,hsa04621:NOD-like receptor signaling pathway,hsa04623:Cytosolic DNA-sensing pathway,hsa04630:Jak-STAT signaling pathway,hsa04640:Hematopoietic cell lineage,hsa04672:Intestinal immune network for IgA production,hsa05020:Prion diseases,hsa05200:Pathways in cancer,hsa05332:Graft-versus-host disease,hsa05410…	Crohn disease-associated growth failure,Diabetes, susceptibility to}, 222100,Intracranial hemorrhage in brain cerebrovascular malformations, susceptibility to,Kaposi sarcoma, susceptibility to,Osteopenia/osteoporosis,Rheumatoid arthritis, systemic juvenile,	PIRSF001935:IL6_MGF_GCSF,PIRSF001935:interleukin-6,	SM00126:IL6,	3d-structure,acute phase,Castleman's disease,complete proteome,cytokine,direct protein sequencing,disulfide bond,extracellular protein,glycoprotein,growth factor,immunoregulation,lymphokine,macrophage,phosphoprotein,polymorphism,rheumatoid arthritis,Secreted,signal,	chain:Interleukin-6,disulfide bond,glycosylation site:N-linked (GlcNAc...),helix,mutagenesis site,sequence variant,signal peptide,strand,
LIPG	lipase, endothelial	Homo sapiens			GO:0006644~phospholipid metabolic process,GO:0006869~lipid transport,GO:0007584~response to nutrient,GO:0008283~cell proliferation,GO:0009395~phospholipid catabolic process,GO:0009991~response to extracellular stimulus,GO:0010876~lipid localization,GO:0010982~regulation of high-density lipoprotein particle clearance,GO:0010983~positive regulation of high-density lipoprotein particle clearance,GO:…	GO:0005576~extracellular region,GO:0005615~extracellular space,GO:0044421~extracellular region part,	GO:0001871~pattern binding,GO:0004091~carboxylesterase activity,GO:0004465~lipoprotein lipase activity,GO:0004620~phospholipase activity,GO:0004806~triacylglycerol lipase activity,GO:0005539~glycosaminoglycan binding,GO:0008201~heparin binding,GO:0008970~phospholipase A1 activity,GO:0016298~lipase activity,GO:0030246~carbohydrate binding,GO:0030247~polysaccharide binding,	IPR000734:Lipase,IPR001024:Lipoxygenase, LH2,IPR002330:Lipoprotein lipase,IPR013818:Lipase, N-terminal,IPR016272:Lipoprotein lipase, LIPH,	hsa00561:Glycerolipid metabolism,	Common variants at 30 loci contribute to polygenic dyslipidemia,Loci influencing lipid levels and coronary heart disease risk in 16 European population cohorts,Newly identified loci that influence lipid concentrations and risk of coronary artery disease,Six new loci associated with blood low-density lipoprotein cholesterol, high-density lipoprotein cholesterol or triglycerides in humans,	PIRSF000865:lipoprotein lipase, LIPH type,PIRSF000865:Lipoprotein_lipase_LIPH,	SM00308:LH2,	alternative splicing,complete proteome,disulfide bond,glycoprotein,heparin-binding,hydrolase,lipid degradation,polymorphism,Secreted,signal,	active site:Charge relay system,active site:Nucleophile,chain:Endothelial lipase,compositionally biased region:Poly-Val,disulfide bond,domain:PLAT,glycosylation site:N-linked (GlcNAc...),region of interest:Heparin-binding,sequence conflict,sequence variant,signal peptide,splice variant,
LIPE	lipase, hormone-sensitive	Homo sapiens			GO:0006468~protein amino acid phosphorylation,GO:0006638~neutral lipid metabolic process,GO:0006639~acylglycerol metabolic process,GO:0006641~triglyceride metabolic process,GO:0006662~glycerol ether metabolic process,GO:0006793~phosphorus metabolic process,GO:0006796~phosphate metabolic process,GO:0007565~female pregnancy,GO:0008202~steroid metabolic process,GO:0008203~cholesterol metabolic proce…	GO:0005576~extracellular region,GO:0005615~extracellular space,GO:0005829~cytosol,GO:0005886~plasma membrane,GO:0005901~caveola,GO:0044421~extracellular region part,GO:0044459~plasma membrane part,GO:0045121~membrane raft,	GO:0004091~carboxylesterase activity,GO:0004806~triacylglycerol lipase activity,GO:0016298~lipase activity,GO:0033878~hormone-sensitive lipase activity,GO:0047372~acylglycerol lipase activity,	IPR002168:Lipase, GDXG, active site,IPR010468:Hormone-sensitive lipase, N-terminal,IPR013094:Alpha/beta hydrolase fold-3,	hsa04910:Insulin signaling pathway,				alternative splicing,cell membrane,cholesterol metabolism,complete proteome,cytoplasm,hydrolase,lipid degradation,lipid metabolism,membrane,phosphoprotein,polymorphism,steroid metabolism,	chain:Hormone-sensitive lipase,modified residue,sequence conflict,sequence variant,splice variant,
LPL	lipoprotein lipase	Homo sapiens	h_LDLpathway:Low-density lipoprotein (LDL) pathway during atherogenesis,h_pparaPathway:Mechanism of Gene Regulation by Peroxisome Proliferators via PPARa(alpha),h_ppargPathway:Role of PPAR-gamma Coactivators in Obesity and Thermogenesis,h_vobesityPathway:Visceral Fat Deposits and the Metabolic Syndrome,		GO:0006631~fatty acid metabolic process,GO:0006633~fatty acid biosynthetic process,GO:0006638~neutral lipid metabolic process,GO:0006639~acylglycerol metabolic process,GO:0006641~triglyceride metabolic process,GO:0006644~phospholipid metabolic process,GO:0006662~glycerol ether metabolic process,GO:0008610~lipid biosynthetic process,GO:0010743~regulation of foam cell differentiation,GO:0010744~pos…	GO:0005576~extracellular region,GO:0005615~extracellular space,GO:0005886~plasma membrane,GO:0031012~extracellular matrix,GO:0031224~intrinsic to membrane,GO:0031225~anchored to membrane,GO:0032994~protein-lipid complex,GO:0034358~plasma lipoprotein particle,GO:0034361~very-low-density lipoprotein particle,GO:0034385~triglyceride-rich lipoprotein particle,GO:0042627~chylomicron,GO:0044421~extrace…	GO:0001871~pattern binding,GO:0004091~carboxylesterase activity,GO:0004465~lipoprotein lipase activity,GO:0004620~phospholipase activity,GO:0004806~triacylglycerol lipase activity,GO:0005539~glycosaminoglycan binding,GO:0008201~heparin binding,GO:0008289~lipid binding,GO:0016298~lipase activity,GO:0017129~triglyceride binding,GO:0030246~carbohydrate binding,GO:0030247~polysaccharide binding,	IPR000734:Lipase,IPR001024:Lipoxygenase, LH2,IPR002330:Lipoprotein lipase,IPR013818:Lipase, N-terminal,IPR016272:Lipoprotein lipase, LIPH,	hsa00561:Glycerolipid metabolism,hsa03320:PPAR signaling pathway,hsa05010:Alzheimer's disease,	Combined hyperlipidemia, familial,Common genetic variation near MC4R is associated with waist circumference and insulin resistance,Common variants at 30 loci contribute to polygenic dyslipidemia,Genome-wide association analysis of metabolic traits in a birth cohort from a founder population,Genome-wide scan identifies variation in MLXIPL associated with plasma triglycerides,High density lipoprote…	PIRSF000865:lipoprotein lipase, LIPH type,PIRSF000865:Lipoprotein_lipase_LIPH,	SM00308:LH2,	carboxylic ester hydrolase,cell membrane,chylomicron,complete proteome,direct protein sequencing,disease mutation,disulfide bond,glycoprotein,gpi-anchor,heparin-binding,hydrolase,hyperlipidemia,lipid degradation,lipoprotein,membrane,nitration,plasma,polymorphism,Secreted,signal,vldl,	active site:Charge relay system,active site:Nucleophile,chain:Lipoprotein lipase,disulfide bond,domain:PLAT,glycosylation site:N-linked (GlcNAc...),modified residue,mutagenesis site,region of interest:Heparin-binding,sequence variant,signal peptide,
LDLR	low density lipoprotein receptor	Homo sapiens	h_fxrPathway:FXR and LXR Regulation of Cholesterol Metabolism,h_LDLpathway:Low-density lipoprotein (LDL) pathway during atherogenesis,h_s1pPathway:SREBP control of lipid synthesis,		GO:0006486~protein amino acid glycosylation,GO:0006493~protein amino acid O-linked glycosylation,GO:0006869~lipid transport,GO:0006897~endocytosis,GO:0007586~digestion,GO:0008202~steroid metabolic process,GO:0008203~cholesterol metabolic process,GO:0009057~macromolecule catabolic process,GO:0009100~glycoprotein metabolic process,GO:0009101~glycoprotein biosynthetic process,GO:0009719~response to …	GO:0005576~extracellular region,GO:0005615~extracellular space,GO:0005768~endosome,GO:0005886~plasma membrane,GO:0005887~integral to plasma membrane,GO:0005901~caveola,GO:0005905~coated pit,GO:0010008~endosome membrane,GO:0012505~endomembrane system,GO:0012506~vesicle membrane,GO:0016021~integral to membrane,GO:0016023~cytoplasmic membrane-bounded vesicle,GO:0030135~coated vesicle,GO:0030136~clat…	GO:0005041~low-density lipoprotein receptor activity,GO:0005509~calcium ion binding,GO:0008034~lipoprotein binding,GO:0030169~low-density lipoprotein binding,GO:0030228~lipoprotein receptor activity,GO:0030229~very-low-density lipoprotein receptor activity,GO:0034189~very-low-density lipoprotein binding,GO:0043167~ion binding,GO:0043169~cation binding,GO:0046872~metal ion binding,	IPR000033:Low-density lipoprotein receptor, YWTD repeat,IPR000152:EGF-type aspartate/asparagine hydroxylation conserved site,IPR000742:EGF-like, type 3,IPR001881:EGF-like calcium-binding,IPR002172:Low density lipoprotein-receptor, class A, cysteine-rich,IPR006209:EGF,IPR006210:EGF-like,IPR011042:Six-bladed beta-propeller, TolB-like,IPR013032:EGF-like region, conserved site,IPR013091:EGF calcium-b…	hsa04144:Endocytosis,	Common variants at 30 loci contribute to polygenic dyslipidemia,Genome-wide association analysis of metabolic traits in a birth cohort from a founder population,Hypercholesterolemia, familial,Loci influencing lipid levels and coronary heart disease risk in 16 European population cohorts,Newly identified loci that influence lipid concentrations and risk of coronary artery disease,Six new loci asso…	PIRSF001961:LDL receptor,	SM00135:LY,SM00179:EGF_CA,SM00181:EGF,SM00192:LDLa,	3d-structure,cholesterol,cholesterol metabolism,coated pit,coated pits,complete proteome,direct protein sequencing,disease mutation,disulfide bond,duplication,egf-like domain,Endocytosis,glycoprotein,host-virus interaction,LDL,lipid metabolism,lipid transport,lipoprotein,membrane,phosphoprotein,polymorphism,receptor,repeat,signal,steroid metabolism,transmembrane,transmembrane protein,transport,	chain:low-density lipoprotein receptor,disulfide bond,domain:EGF-like 1,domain:EGF-like 2; calcium-binding,domain:EGF-like 3,domain:LDL-receptor class A 1,domain:LDL-receptor class A 2,domain:LDL-receptor class A 3,domain:LDL-receptor class A 4,domain:LDL-receptor class A 5,domain:LDL-receptor class A 6,domain:LDL-receptor class A 7,glycosylation site:N-linked (GlcNAc...),helix,modified residue,m…
LTA	lymphotoxin alpha (TNF superfamily, member 1)	Homo sapiens	h_cytokinePathway:Cytokine Network,h_inflamPathway:Cytokines and Inflammatory Response,h_stressPathway:TNF/Stress Related Signaling,h_tnfr2Pathway:TNFR2 Signaling Pathway,		GO:0001775~cell activation,GO:0002036~regulation of L-glutamate transport,GO:0002037~negative regulation of L-glutamate transport,GO:0002237~response to molecule of bacterial origin,GO:0002520~immune system development,GO:0006915~apoptosis,GO:0006917~induction of apoptosis,GO:0006955~immune response,GO:0006959~humoral immune response,GO:0007088~regulation of mitosis,GO:0007242~intracellular signa…	GO:0005576~extracellular region,GO:0005615~extracellular space,GO:0016021~integral to membrane,GO:0031224~intrinsic to membrane,GO:0044421~extracellular region part,	GO:0005125~cytokine activity,GO:0005164~tumor necrosis factor receptor binding,GO:0032813~tumor necrosis factor receptor superfamily binding,	IPR000169:Peptidase, cysteine peptidase active site,IPR002960:Tumour necrosis factor beta/lymphotoxin alpha,IPR006052:Tumor Necrosis Factor,IPR006053:Tumor necrosis factor alpha, beta and c,IPR008983:Tumour necrosis factor-like,	hsa04060:Cytokine-cytokine receptor interaction,hsa04612:Antigen processing and presentation,hsa04940:Type I diabetes mellitus,	Leprosy, susceptibility to, 4,Myocardial infarction, susceptibility to,Psoriatic arthritis, susceptibility to,	PIRSF001873:tumor necrosis factor, TNF alpha type,PIRSF500469:tumor necrosis factor beta,	SM00207:TNF,	3d-structure,complete proteome,cytokine,cytotoxin,direct protein sequencing,glycoprotein,homotrimer,lymphokine,macrophage,membrane,polymorphism,Secreted,signal,	chain:lymphotoxin alpha,chain:Lymphotoxin-alpha,glycosylation site:N-linked (GlcNAc...),glycosylation site:O-linked (GalNAc...); partial,helix,sequence variant,signal peptide,strand,turn,
ME1	malic enzyme 1, NADP(+)-dependent, cytosolic	Homo sapiens	h_malatexPathway:Shuttle for transfer of acetyl groups from mitochondria to the cytosol,h_pparaPathway:Mechanism of Gene Regulation by Peroxisome Proliferators via PPARa(alpha),		GO:0006108~malate metabolic process,GO:0006732~coenzyme metabolic process,GO:0006733~oxidoreduction coenzyme metabolic process,GO:0006739~NADP metabolic process,GO:0006741~NADP biosynthetic process,GO:0006766~vitamin metabolic process,GO:0006767~water-soluble vitamin metabolic process,GO:0006769~nicotinamide metabolic process,GO:0009108~coenzyme biosynthetic process,GO:0009110~vitamin biosyntheti…	GO:0000267~cell fraction,GO:0005625~soluble fraction,GO:0005730~nucleolus,GO:0005829~cytosol,GO:0031974~membrane-enclosed lumen,GO:0031981~nuclear lumen,GO:0043228~non-membrane-bounded organelle,GO:0043232~intracellular non-membrane-bounded organelle,GO:0043233~organelle lumen,GO:0070013~intracellular organelle lumen,	GO:0000166~nucleotide binding,GO:0001882~nucleoside binding,GO:0001883~purine nucleoside binding,GO:0004470~malic enzyme activity,GO:0004473~malate dehydrogenase (oxaloacetate-decarboxylating) (NADP+) activity,GO:0009055~electron carrier activity,GO:0016615~malate dehydrogenase activity,GO:0017076~purine nucleotide binding,GO:0030145~manganese ion binding,GO:0030554~adenyl nucleotide binding,GO:0…	IPR001891:Malic oxidoreductase,IPR012301:Malic enzyme, N-terminal,IPR012302:Malic enzyme, NAD-binding,IPR015884:Malic enzyme, conserved site,IPR016040:NAD(P)-binding domain,	hsa00620:Pyruvate metabolism,hsa03320:PPAR signaling pathway,		PIRSF000106:malic enzyme,		3d-structure,acetylation,complete proteome,cytoplasm,liver,metal-binding,nadp,oxidoreductase,	active site:Proton acceptor,active site:Proton donor,binding site:NADP,chain:NADP-dependent malic enzyme,helix,metal ion-binding site:Divalent metal cation,modified residue,nucleotide phosphate-binding region:NADP,sequence conflict,site:Important for activity,strand,turn,
MMP1	matrix metallopeptidase 1 (interstitial collagenase)	Homo sapiens			GO:0006508~proteolysis,GO:0030574~collagen catabolic process,GO:0032963~collagen metabolic process,GO:0044236~multicellular organismal metabolic process,GO:0044243~multicellular organismal catabolic process,GO:0044259~multicellular organismal macromolecule metabolic process,	GO:0005576~extracellular region,GO:0005578~proteinaceous extracellular matrix,GO:0031012~extracellular matrix,GO:0044421~extracellular region part,	GO:0004175~endopeptidase activity,GO:0004222~metalloendopeptidase activity,GO:0005509~calcium ion binding,GO:0008233~peptidase activity,GO:0008237~metallopeptidase activity,GO:0008270~zinc ion binding,GO:0043167~ion binding,GO:0043169~cation binding,GO:0046872~metal ion binding,GO:0046914~transition metal ion binding,GO:0070011~peptidase activity, acting on L-amino acid peptides,	IPR000585:Hemopexin/matrixin,IPR001818:Peptidase M10A and M12B, matrixin and adamalysin,IPR002477:Peptidoglycan binding-like,IPR006025:Peptidase M, neutral zinc metallopeptidases, zinc-binding site,IPR006026:Peptidase, metallopeptidases,IPR016293:Peptidase M10A, matrix metallopeotidase,IPR018486:Hemopexin/matrixin, conserved site,IPR018487:Hemopexin/matrixin, repeat,	hsa03320:PPAR signaling pathway,hsa05200:Pathways in cancer,hsa05219:Bladder cancer,	COPD, rate of decline of lung function in,Epidermolysis bullosa dystrophica, autosomal recessive, modifier of,	PIRSF001191:matrix metalloproteinase, stromelysin type,PIRSF001191:Peptidase_M10A_matrix,	SM00120:HX,SM00235:ZnMc,	3d-structure,autocatalytic cleavage,calcium,collagen,collagen degradation,complete proteome,direct protein sequencing,disulfide bond,extracellular matrix,fibroblast,glycoprotein,host-virus interaction,hydrolase,metal-binding,metalloprotease,metalloproteinase,polymorphism,Protease,repeat,Secreted,signal,zinc,zymogen,	chain:22 kDa interstitial collagenase,chain:27 kDa interstitial collagenase,chain:Interstitial collagenase,disulfide bond,domain:Hemopexin-like 1,domain:Hemopexin-like 2,domain:Hemopexin-like 3,domain:Hemopexin-like 4,glycosylation site:N-linked (GlcNAc...),helix,metal ion-binding site:Calcium 1,metal ion-binding site:Calcium 2,metal ion-binding site:Calcium 2; via carbonyl oxygen,metal ion-bindi…
MTTP	microsomal triglyceride transfer protein	Homo sapiens			GO:0006497~protein amino acid lipidation,GO:0006638~neutral lipid metabolic process,GO:0006639~acylglycerol metabolic process,GO:0006641~triglyceride metabolic process,GO:0006662~glycerol ether metabolic process,GO:0006869~lipid transport,GO:0008104~protein localization,GO:0010876~lipid localization,GO:0015031~protein transport,GO:0018904~organic ether metabolic process,GO:0042157~lipoprotein met…	GO:0005783~endoplasmic reticulum,	GO:0005319~lipid transporter activity,GO:0008289~lipid binding,	IPR001747:Lipid transport protein, N-terminal,IPR011030:Vitellinogen, superhelical,IPR015816:Vitellinogen, beta-sheet N-terminal,		Abetalipoproteinemia,Metabolic syndrome, protection against,	PIRSF016634:PIRSF016634,	SM00638:LPD_N,	complete proteome,disease mutation,disulfide bond,endoplasmic reticulum,lipid-binding,polymorphism,signal,transport,	chain:Microsomal triglyceride transfer protein large subunit,domain:Vitellogenin,mutagenesis site,sequence conflict,sequence variant,signal peptide,
MOGAT2	monoacylglycerol O-acyltransferase 2	Homo sapiens			GO:0006071~glycerol metabolic process,GO:0006638~neutral lipid metabolic process,GO:0006639~acylglycerol metabolic process,GO:0006641~triglyceride metabolic process,GO:0006651~diacylglycerol biosynthetic process,GO:0006662~glycerol ether metabolic process,GO:0007586~digestion,GO:0008610~lipid biosynthetic process,GO:0018904~organic ether metabolic process,GO:0019400~alditol metabolic process,GO:0…	GO:0005783~endoplasmic reticulum,GO:0016021~integral to membrane,GO:0031224~intrinsic to membrane,	GO:0003846~2-acylglycerol O-acyltransferase activity,GO:0008374~O-acyltransferase activity,GO:0016407~acetyltransferase activity,GO:0016411~acylglycerol O-acyltransferase activity,	IPR007130:Diacylglycerol acyltransferase,			PIRSF016000:2-acylglycerol O-acyltransferase 1,		Acyltransferase,alternative splicing,complete proteome,endoplasmic reticulum,glycerol metabolism,lipid metabolism,lipid synthesis,membrane,polymorphism,transferase,transmembrane,	chain:2-acylglycerol O-acyltransferase 2,sequence conflict,sequence variant,splice variant,transmembrane region,
MOGAT3	monoacylglycerol O-acyltransferase 3	Homo sapiens			GO:0006071~glycerol metabolic process,GO:0008610~lipid biosynthetic process,GO:0019400~alditol metabolic process,GO:0019751~polyol metabolic process,	GO:0005783~endoplasmic reticulum,GO:0016021~integral to membrane,GO:0031224~intrinsic to membrane,	GO:0003846~2-acylglycerol O-acyltransferase activity,GO:0004144~diacylglycerol O-acyltransferase activity,GO:0008374~O-acyltransferase activity,GO:0016411~acylglycerol O-acyltransferase activity,	IPR007130:Diacylglycerol acyltransferase,			PIRSF016000:2-acylglycerol O-acyltransferase 1,		Acyltransferase,alternative splicing,complete proteome,endoplasmic reticulum,glycerol metabolism,glycoprotein,lipid metabolism,lipid synthesis,membrane,transferase,transmembrane,	chain:2-acylglycerol O-acyltransferase 3,glycosylation site:N-linked (GlcNAc...),sequence conflict,splice variant,transmembrane region,
NR1H2	nuclear receptor subfamily 1, group H, member 2	Homo sapiens			GO:0006350~transcription,GO:0006355~regulation of transcription, DNA-dependent,GO:0006357~regulation of transcription from RNA polymerase II promoter,GO:0006638~neutral lipid metabolic process,GO:0006639~acylglycerol metabolic process,GO:0006641~triglyceride metabolic process,GO:0006662~glycerol ether metabolic process,GO:0007242~intracellular signaling cascade,GO:0009890~negative regulation of b…		GO:0003677~DNA binding,GO:0003700~transcription factor activity,GO:0003707~steroid hormone receptor activity,GO:0004879~ligand-dependent nuclear receptor activity,GO:0008134~transcription factor binding,GO:0008270~zinc ion binding,GO:0016563~transcription activator activity,GO:0030528~transcription regulator activity,GO:0035257~nuclear hormone receptor binding,GO:0042974~retinoic acid receptor bi…	IPR000324:Vitamin D receptor,IPR000536:Nuclear hormone receptor, ligand-binding, core,IPR001628:Zinc finger, nuclear hormone receptor-type,IPR001723:Steroid hormone receptor,IPR008946:Nuclear hormone receptor, ligand-binding,IPR013088:Zinc finger, NHR/GATA-type,				SM00399:ZnF_C4,SM00430:HOLI,	3d-structure,complete proteome,dna-binding,metal-binding,nucleus,polymorphism,receptor,Transcription,transcription regulation,zinc,zinc-finger,	chain:Oxysterols receptor LXR-beta,compositionally biased region:Poly-Gln,compositionally biased region:Poly-Ser,DNA-binding region:Nuclear receptor,helix,region of interest:Ligand-binding,sequence variant,strand,turn,zinc finger region:NR C4-type,
NR1H3	nuclear receptor subfamily 1, group H, member 3	Homo sapiens	h_fxrPathway:FXR and LXR Regulation of Cholesterol Metabolism,h_nuclearRsPathway:Nuclear Receptors in Lipid Metabolism and Toxicity,h_pparaPathway:Mechanism of Gene Regulation by Peroxisome Proliferators via PPARa(alpha),		GO:0006350~transcription,GO:0006355~regulation of transcription, DNA-dependent,GO:0006357~regulation of transcription from RNA polymerase II promoter,GO:0006638~neutral lipid metabolic process,GO:0006639~acylglycerol metabolic process,GO:0006641~triglyceride metabolic process,GO:0006662~glycerol ether metabolic process,GO:0009891~positive regulation of biosynthetic process,GO:0010551~regulation o…		GO:0003677~DNA binding,GO:0003700~transcription factor activity,GO:0003707~steroid hormone receptor activity,GO:0003712~transcription cofactor activity,GO:0003713~transcription coactivator activity,GO:0004879~ligand-dependent nuclear receptor activity,GO:0004887~thyroid hormone receptor activity,GO:0008134~transcription factor binding,GO:0008270~zinc ion binding,GO:0016563~transcription activator…	IPR000536:Nuclear hormone receptor, ligand-binding, core,IPR000923:Blue (type 1) copper domain,IPR001628:Zinc finger, nuclear hormone receptor-type,IPR001723:Steroid hormone receptor,IPR001728:Thyroid hormone receptor,IPR007087:Zinc finger, C2H2-type,IPR008946:Nuclear hormone receptor, ligand-binding,IPR013088:Zinc finger, NHR/GATA-type,	hsa03320:PPAR signaling pathway,	Genome-wide association analysis of metabolic traits in a birth cohort from a founder population,		SM00399:ZnF_C4,SM00430:HOLI,	3d-structure,alternative splicing,complete proteome,dna-binding,metal-binding,nucleus,polymorphism,receptor,Transcription,transcription regulation,zinc,zinc-finger,	chain:Oxysterols receptor LXR-alpha,DNA-binding region:Nuclear receptor,helix,region of interest:Ligand-binding,sequence conflict,sequence variant,splice variant,strand,turn,zinc finger region:NR C4-type,
OLR1	oxidized low density lipoprotein (lectin-like) receptor 1	Homo sapiens			GO:0000302~response to reactive oxygen species,GO:0003013~circulatory system process,GO:0006508~proteolysis,GO:0006952~defense response,GO:0006954~inflammatory response,GO:0006955~immune response,GO:0006979~response to oxidative stress,GO:0007155~cell adhesion,GO:0007159~leukocyte adhesion,GO:0008015~blood circulation,GO:0008219~cell death,GO:0009611~response to wounding,GO:0010035~response to in…	GO:0000267~cell fraction,GO:0005576~extracellular region,GO:0005624~membrane fraction,GO:0005626~insoluble fraction,GO:0005886~plasma membrane,GO:0005887~integral to plasma membrane,GO:0016021~integral to membrane,GO:0031224~intrinsic to membrane,GO:0031226~intrinsic to plasma membrane,GO:0044459~plasma membrane part,	GO:0005041~low-density lipoprotein receptor activity,GO:0005529~sugar binding,GO:0008034~lipoprotein binding,GO:0030169~low-density lipoprotein binding,GO:0030228~lipoprotein receptor activity,GO:0030246~carbohydrate binding,	IPR001304:C-type lectin,IPR002353:Type II antifreeze protein,IPR016186:C-type lectin-like,IPR018378:C-type lectin, conserved site,	hsa03320:PPAR signaling pathway,	Myocardial infarction, susceptibility to,		SM00034:CLECT,	3d-structure,cell adhesion,cell membrane,coiled coil,complete proteome,disulfide bond,glycoprotein,immune response,inflammatory response,Lectin,membrane,polymorphism,receptor,Secreted,Signal-anchor,transmembrane,	chain:Oxidized low-density lipoprotein receptor 1,chain:Oxidized low-density lipoprotein receptor 1, soluble form,disulfide bond,domain:C-type lectin,glycosylation site:N-linked (GlcNAc...),helix,mutagenesis site,region of interest:Neck,sequence variant,site:Not glycosylated,strand,topological domain:Cytoplasmic,topological domain:Extracellular,transmembrane region,
PLIN1	perilipin	Homo sapiens			GO:0016042~lipid catabolic process,	GO:0005811~lipid particle,GO:0012511~monolayer-surrounded lipid storage body,	GO:0008289~lipid binding,	IPR004279:Perilipin,	hsa03320:PPAR signaling pathway,		PIRSF036881:lipid droplet-associated protein, perilipin type,PIRSF036881:PAT,		complete proteome,lipid droplet,lipid metabolism,phosphoprotein,polymorphism,	chain:Perilipin-1,compositionally biased region:Poly-Glu,sequence conflict,sequence variant,
PECI	peroxisomal D3,D2-enoyl-CoA isomerase	Homo sapiens		Lipid metabolism,	GO:0006631~fatty acid metabolic process,	GO:0005739~mitochondrion,GO:0005777~peroxisome,GO:0005782~peroxisomal matrix,GO:0031907~microbody lumen,GO:0031974~membrane-enclosed lumen,GO:0042579~microbody,GO:0043233~organelle lumen,GO:0044438~microbody part,GO:0044439~peroxisomal part,GO:0070013~intracellular organelle lumen,	GO:0000062~acyl-CoA binding,GO:0004165~dodecenoyl-CoA delta-isomerase activity,GO:0005504~fatty acid binding,GO:0008289~lipid binding,GO:0016860~intramolecular oxidoreductase activity,GO:0016863~intramolecular oxidoreductase activity, transposing C=C bonds,GO:0031406~carboxylic acid binding,GO:0033293~monocarboxylic acid binding,GO:0048037~cofactor binding,GO:0050662~coenzyme binding,	IPR000582:Acyl-CoA-binding protein, ACBP,IPR001753:Crotonase, core,IPR014352:FERM/acyl-CoA-binding protein, 3-helical bundle,	hsa00071:Fatty acid metabolism,		PIRSF001331:4-chlorobenzoate-CoA dehalogenase 30K chain,PIRSF001407:AU-specific RNA-binding protein AUH,		3d-structure,acetylation,alternative splicing,complete proteome,Isomerase,mitochondrion,peroxisome,polymorphism,transit peptide,	chain:Peroxisomal 3,2-trans-enoyl-CoA isomerase,domain:ACB,helix,modified residue,region of interest:ECH-like,sequence conflict,sequence variant,short sequence motif:Microbody targeting signal,splice variant,strand,transit peptide:Mitochondrion,turn,
PPARA	peroxisome proliferator-activated receptor alpha	Homo sapiens	h_bArrestinPathway:???-arrestins in GPCR Desensitization,h_nuclearRsPathway:Nuclear Receptors in Lipid Metabolism and Toxicity,h_pgc1aPathway:Regulation of PGC-1a,h_pparaPathway:Mechanism of Gene Regulation by Peroxisome Proliferators via PPARa(alpha),h_pparPathway:Basic mechanism of action of PPARa, PPARb(d) and PPARg and effects on gene expression,h_tollPathway:Toll-Like Receptor Pathway,		GO:0000122~negative regulation of transcription from RNA polymerase II promoter,GO:0001666~response to hypoxia,GO:0003013~circulatory system process,GO:0006350~transcription,GO:0006351~transcription, DNA-dependent,GO:0006355~regulation of transcription, DNA-dependent,GO:0006357~regulation of transcription from RNA polymerase II promoter,GO:0006366~transcription from RNA polymerase II promoter,GO:…		GO:0003677~DNA binding,GO:0003700~transcription factor activity,GO:0003702~RNA polymerase II transcription factor activity,GO:0003704~specific RNA polymerase II transcription factor activity,GO:0003707~steroid hormone receptor activity,GO:0004879~ligand-dependent nuclear receptor activity,GO:0008144~drug binding,GO:0008270~zinc ion binding,GO:0008289~lipid binding,GO:0016563~transcription activat…	IPR000536:Nuclear hormone receptor, ligand-binding, core,IPR001628:Zinc finger, nuclear hormone receptor-type,IPR001723:Steroid hormone receptor,IPR003074:Peroxisome proliferator-activated receptor,IPR003076:Peroxisome proliferator-activated receptor, alpha,IPR008946:Nuclear hormone receptor, ligand-binding,IPR013088:Zinc finger, NHR/GATA-type,	hsa03320:PPAR signaling pathway,hsa04920:Adipocytokine signaling pathway,	Hyperapobetalipoproteinemia, susceptibility to,	PIRSF036754:peroxisome proliferator activated receptor (PPAR),	SM00399:ZnF_C4,SM00430:HOLI,	3d-structure,activator,complete proteome,DNA binding,dna-binding,lipid-binding,metal-binding,nucleus,polymorphism,receptor,Transcription,transcription regulation,zinc,zinc finger,zinc-finger,	binding site:Synthetic agonist,chain:Peroxisome proliferator-activated receptor alpha,DNA-binding region:Nuclear receptor,helix,region of interest:Ligand-binding,sequence conflict,sequence variant,strand,zinc finger region:NR C4-type,
PPARG	peroxisome proliferator-activated receptor gamma	Homo sapiens	h_nuclearRsPathway:Nuclear Receptors in Lipid Metabolism and Toxicity,h_ppargPathway:Role of PPAR-gamma Coactivators in Obesity and Thermogenesis,h_pparPathway:Basic mechanism of action of PPARa, PPARb(d) and PPARg and effects on gene expression,h_vobesityPathway:Visceral Fat Deposits and the Metabolic Syndrome,		GO:0000122~negative regulation of transcription from RNA polymerase II promoter,GO:0001558~regulation of cell growth,GO:0001817~regulation of cytokine production,GO:0001818~negative regulation of cytokine production,GO:0001890~placenta development,GO:0002520~immune system development,GO:0002521~leukocyte differentiation,GO:0002573~myeloid leukocyte differentiation,GO:0002673~regulation of acute i…	GO:0005829~cytosol,	GO:0003677~DNA binding,GO:0003700~transcription factor activity,GO:0003707~steroid hormone receptor activity,GO:0004879~ligand-dependent nuclear receptor activity,GO:0004953~icosanoid receptor activity,GO:0004954~prostanoid receptor activity,GO:0004955~prostaglandin receptor activity,GO:0005504~fatty acid binding,GO:0008134~transcription factor binding,GO:0008144~drug binding,GO:0008270~zinc ion …	IPR000536:Nuclear hormone receptor, ligand-binding, core,IPR001628:Zinc finger, nuclear hormone receptor-type,IPR001723:Steroid hormone receptor,IPR003074:Peroxisome proliferator-activated receptor,IPR003077:Peroxisome proliferator-activated receptor, gamma,IPR008946:Nuclear hormone receptor, ligand-binding,IPR013088:Zinc finger, NHR/GATA-type,	hsa03320:PPAR signaling pathway,hsa05016:Huntington's disease,hsa05200:Pathways in cancer,hsa05216:Thyroid cancer,	A genome-wide association study of type 2 diabetes in Finns detects multiple susceptibility variants,Carotid intimal medial thickness 1,Diabetes mellitus, insulin-resistant, with acanthosis nigricans and hypertension,Diabetes, type 2,Genome-wide association analysis identifies loci for type 2 diabetes and triglyceride levels,Glioblastoma, susceptibility to,Insulin resistance, severe, digenic,Lipo…	PIRSF036754:peroxisome proliferator activated receptor (PPAR),	SM00399:ZnF_C4,SM00430:HOLI,	3d-structure,activator,alternative splicing,complete proteome,diabetes mellitus,disease mutation,DNA binding,dna-binding,heterodimer,metal-binding,nucleus,obesity,phosphoprotein,polymorphism,receptor,Transcription,transcription regulation,zinc,zinc finger,zinc-finger,	binding site:Synthetic agonist,chain:Peroxisome proliferator-activated receptor gamma,DNA-binding region:Nuclear receptor,helix,modified residue,region of interest:Interaction with FAM120B,region of interest:Ligand-binding,sequence conflict,sequence variant,splice variant,strand,turn,zinc finger region:NR C4-type,
PPAP2A	phosphatidic acid phosphatase type 2A	Homo sapiens			GO:0006793~phosphorus metabolic process,GO:0006796~phosphate metabolic process,GO:0006928~cell motion,GO:0007166~cell surface receptor linked signal transduction,GO:0007186~G-protein coupled receptor protein signaling pathway,GO:0007205~activation of protein kinase C activity by G-protein coupled receptor protein signaling pathway,GO:0007242~intracellular signaling cascade,GO:0007276~gamete gener…	GO:0000267~cell fraction,GO:0005624~membrane fraction,GO:0005626~insoluble fraction,GO:0005829~cytosol,GO:0005886~plasma membrane,GO:0005887~integral to plasma membrane,GO:0016021~integral to membrane,GO:0031224~intrinsic to membrane,GO:0031226~intrinsic to plasma membrane,GO:0044459~plasma membrane part,	GO:0008195~phosphatidate phosphatase activity,GO:0016791~phosphatase activity,GO:0042392~sphingosine-1-phosphate phosphatase activity,	IPR000326:Phosphatidic acid phosphatase type 2/haloperoxidase,	hsa00561:Glycerolipid metabolism,hsa00564:Glycerophospholipid metabolism,hsa00565:Ether lipid metabolism,hsa00600:Sphingolipid metabolism,hsa04666:Fc gamma R-mediated phagocytosis,		PIRSF017224:lipid phosphate phosphatase,	SM00014:acidPPc,	alternative splicing,cell membrane,complete proteome,glycoprotein,hydrolase,membrane,transmembrane,	chain:Lipid phosphate phosphohydrolase 1,glycosylation site:N-linked (GlcNAc...),sequence conflict,splice variant,topological domain:Cytoplasmic,topological domain:Extracellular,transmembrane region,
PPAP2B	phosphatidic acid phosphatase type 2B	Homo sapiens			GO:0001568~blood vessel development,GO:0001702~gastrulation with mouth forming second,GO:0001944~vasculature development,GO:0006644~phospholipid metabolic process,GO:0006928~cell motion,GO:0007276~gamete generation,GO:0007369~gastrulation,GO:0008354~germ cell migration,GO:0016477~cell migration,GO:0019637~organophosphate metabolic process,GO:0019953~sexual reproduction,GO:0030111~regulation of Wn…	GO:0005783~endoplasmic reticulum,GO:0005789~endoplasmic reticulum membrane,GO:0005794~Golgi apparatus,GO:0005829~cytosol,GO:0005886~plasma membrane,GO:0012505~endomembrane system,GO:0016021~integral to membrane,GO:0031090~organelle membrane,GO:0031224~intrinsic to membrane,GO:0042175~nuclear envelope-endoplasmic reticulum network,GO:0044432~endoplasmic reticulum part,	GO:0004721~phosphoprotein phosphatase activity,GO:0008195~phosphatidate phosphatase activity,GO:0016791~phosphatase activity,GO:0042392~sphingosine-1-phosphate phosphatase activity,GO:0042577~lipid phosphatase activity,	IPR000326:Phosphatidic acid phosphatase type 2/haloperoxidase,IPR016118:Phosphatidic acid phosphatase/chloroperoxidase, N-terminal,	hsa00561:Glycerolipid metabolism,hsa00564:Glycerophospholipid metabolism,hsa00565:Ether lipid metabolism,hsa00600:Sphingolipid metabolism,hsa04666:Fc gamma R-mediated phagocytosis,		PIRSF038077:Lipid phosphate phosphohydrolase 3,	SM00014:acidPPc,	cell membrane,complete proteome,glycoprotein,golgi apparatus,hydrolase,membrane,phosphoprotein,transmembrane,	chain:Lipid phosphate phosphohydrolase 3,glycosylation site:N-linked (GlcNAc...),modified residue,sequence conflict,topological domain:Cytoplasmic,topological domain:Lumenal,transmembrane region,
PPAP2C	phosphatidic acid phosphatase type 2C	Homo sapiens				GO:0005829~cytosol,GO:0005886~plasma membrane,GO:0016021~integral to membrane,GO:0031224~intrinsic to membrane,	GO:0004721~phosphoprotein phosphatase activity,GO:0008195~phosphatidate phosphatase activity,GO:0016791~phosphatase activity,GO:0042392~sphingosine-1-phosphate phosphatase activity,	IPR000326:Phosphatidic acid phosphatase type 2/haloperoxidase,IPR016118:Phosphatidic acid phosphatase/chloroperoxidase, N-terminal,	hsa00561:Glycerolipid metabolism,hsa00564:Glycerophospholipid metabolism,hsa00565:Ether lipid metabolism,hsa00600:Sphingolipid metabolism,hsa04666:Fc gamma R-mediated phagocytosis,		PIRSF017224:lipid phosphate phosphatase,	SM00014:acidPPc,	alternative splicing,complete proteome,glycoprotein,hydrolase,membrane,polymorphism,transmembrane,	chain:Lipid phosphate phosphohydrolase 2,glycosylation site:N-linked (GlcNAc...),sequence variant,splice variant,transmembrane region,
PCK1	phosphoenolpyruvate carboxykinase 1 (soluble)	Homo sapiens			GO:0005996~monosaccharide metabolic process,GO:0006006~glucose metabolic process,GO:0006071~glycerol metabolic process,GO:0006090~pyruvate metabolic process,GO:0006091~generation of precursor metabolites and energy,GO:0006094~gluconeogenesis,GO:0006107~oxaloacetate metabolic process,GO:0006113~fermentation,GO:0006114~glycerol biosynthetic process,GO:0006638~neutral lipid metabolic process,GO:0006…	GO:0000267~cell fraction,GO:0005625~soluble fraction,GO:0005730~nucleolus,GO:0005813~centrosome,GO:0005815~microtubule organizing center,GO:0005829~cytosol,GO:0005856~cytoskeleton,GO:0015630~microtubule cytoskeleton,GO:0031974~membrane-enclosed lumen,GO:0031981~nuclear lumen,GO:0043228~non-membrane-bounded organelle,GO:0043232~intracellular non-membrane-bounded organelle,GO:0043233~organelle lume…	GO:0000166~nucleotide binding,GO:0000287~magnesium ion binding,GO:0001882~nucleoside binding,GO:0001883~purine nucleoside binding,GO:0004611~phosphoenolpyruvate carboxykinase activity,GO:0004613~phosphoenolpyruvate carboxykinase (GTP) activity,GO:0005525~GTP binding,GO:0016831~carboxy-lyase activity,GO:0017076~purine nucleotide binding,GO:0019001~guanyl nucleotide binding,GO:0019003~GDP binding,G…	IPR008209:Phosphoenolpyruvate carboxykinase, GTP-utilising,IPR008210:Phosphoenolpyruvate carboxykinase, N-terminal,IPR013035:Phosphoenolpyruvate carboxykinase, C-terminal,IPR018091:Phosphoenolpyruvate carboxykinase, GTP-utilising, conserved site,	hsa00010:Glycolysis / Gluconeogenesis,hsa00020:Citrate cycle (TCA cycle),hsa00620:Pyruvate metabolism,hsa03320:PPAR signaling pathway,hsa04910:Insulin signaling pathway,hsa04920:Adipocytokine signaling pathway,		PIRSF001348:PEP_carboxykinase_GTP,PIRSF001348:phosphoenolpyruvate carboxykinase (GTP),		3d-structure,carbon-carbon lyase,carboxy-lyase,complete proteome,cytoplasm,decarboxylase,gluconeogenesis,GTP binding,gtp-binding,lyase,manganese,metal-binding,nucleotide-binding,P-loop,polymorphism,	binding site:GTP,binding site:Substrate,binding site:Substrate; via amide nitrogen,chain:Phosphoenolpyruvate carboxykinase, cytosolic [GTP],helix,metal ion-binding site:Manganese,nucleotide phosphate-binding region:GTP,region of interest:Substrate binding,sequence conflict,sequence variant,strand,turn,
PCK2	phosphoenolpyruvate carboxykinase 2 (mitochondrial)	Homo sapiens			GO:0005996~monosaccharide metabolic process,GO:0006006~glucose metabolic process,GO:0006090~pyruvate metabolic process,GO:0006094~gluconeogenesis,GO:0016051~carbohydrate biosynthetic process,GO:0019318~hexose metabolic process,GO:0019319~hexose biosynthetic process,GO:0034637~cellular carbohydrate biosynthetic process,GO:0046165~alcohol biosynthetic process,GO:0046364~monosaccharide biosynthetic …	GO:0005739~mitochondrion,	GO:0000166~nucleotide binding,GO:0004611~phosphoenolpyruvate carboxykinase activity,GO:0004613~phosphoenolpyruvate carboxykinase (GTP) activity,GO:0005525~GTP binding,GO:0016831~carboxy-lyase activity,GO:0017076~purine nucleotide binding,GO:0019001~guanyl nucleotide binding,GO:0030145~manganese ion binding,GO:0032553~ribonucleotide binding,GO:0032555~purine ribonucleotide binding,GO:0032561~guany…	IPR008209:Phosphoenolpyruvate carboxykinase, GTP-utilising,IPR008210:Phosphoenolpyruvate carboxykinase, N-terminal,IPR013035:Phosphoenolpyruvate carboxykinase, C-terminal,IPR018091:Phosphoenolpyruvate carboxykinase, GTP-utilising, conserved site,	hsa00010:Glycolysis / Gluconeogenesis,hsa00020:Citrate cycle (TCA cycle),hsa00620:Pyruvate metabolism,hsa03320:PPAR signaling pathway,hsa04910:Insulin signaling pathway,hsa04920:Adipocytokine signaling pathway,	PEPCK deficiency, mitochondrial,	PIRSF001348:PEP_carboxykinase_GTP,PIRSF001348:phosphoenolpyruvate carboxykinase (GTP),		carbon-carbon lyase,carboxy-lyase,complete proteome,decarboxylase,gluconeogenesis,gtp-binding,lyase,manganese,metal-binding,mitochondrion,nucleotide-binding,phosphoprotein,polymorphism,transit peptide,	binding site:GTP,binding site:Substrate,binding site:Substrate; via amide nitrogen,chain:Phosphoenolpyruvate carboxykinase [GTP], mitochondrial,metal ion-binding site:Manganese,modified residue,nucleotide phosphate-binding region:GTP,region of interest:Substrate binding,sequence conflict,sequence variant,transit peptide:Mitochondrion,
PLTP	phospholipid transfer protein	Homo sapiens			GO:0006869~lipid transport,GO:0010876~lipid localization,	GO:0005576~extracellular region,	GO:0008289~lipid binding,	IPR001124:Lipid-binding serum glycoprotein, C-terminal,IPR017942:Lipid-binding serum glycoprotein, N-terminal,IPR017954:Lipid-binding serum glycoprotein, conserved site,	hsa03320:PPAR signaling pathway,	Common variants at 30 loci contribute to polygenic dyslipidemia,High density lipoprotein cholesterol level QTL 9,	PIRSF002417:lipopolysaccharide-binding protein,	SM00328:BPI1,SM00329:BPI2,	alternative splicing,complete proteome,direct protein sequencing,disulfide bond,glycoprotein,lipid transport,phosphoprotein,polymorphism,Secreted,signal,transport,	chain:Phospholipid transfer protein,disulfide bond,glycosylation site:N-linked (GlcNAc...),modified residue,sequence conflict,sequence variant,signal peptide,splice variant,
PGC	progastricsin (pepsinogen C)	Homo sapiens			GO:0006508~proteolysis,GO:0007586~digestion,	GO:0005576~extracellular region,GO:0005615~extracellular space,GO:0044421~extracellular region part,	GO:0004175~endopeptidase activity,GO:0004190~aspartic-type endopeptidase activity,GO:0008233~peptidase activity,GO:0070001~aspartic-type peptidase activity,GO:0070011~peptidase activity, acting on L-amino acid peptides,	IPR001461:Peptidase A1,IPR001969:Peptidase aspartic, active site,IPR009007:Peptidase aspartic, catalytic,IPR012848:Propeptide, peptidase A1,			PIRSF001187:Pepsin,		3d-structure,aspartic proteinase,Aspartyl protease,complete proteome,digestion,direct protein sequencing,disulfide bond,hydrolase,Protease,protein digestion,Secreted,signal,stomach,zymogen,	chain:Gastricsin,disulfide bond,helix,propeptide:Activation peptide,sequence conflict,signal peptide,strand,turn,
PDK1	pyruvate dehydrogenase kinase, isozyme 1	Homo sapiens			GO:0005996~monosaccharide metabolic process,GO:0006006~glucose metabolic process,GO:0006468~protein amino acid phosphorylation,GO:0006793~phosphorus metabolic process,GO:0006796~phosphate metabolic process,GO:0007242~intracellular signaling cascade,GO:0007264~small GTPase mediated signal transduction,GO:0016310~phosphorylation,GO:0018106~peptidyl-histidine phosphorylation,GO:0018202~peptidyl-hist…	GO:0005739~mitochondrion,GO:0005759~mitochondrial matrix,GO:0031974~membrane-enclosed lumen,GO:0031980~mitochondrial lumen,GO:0043233~organelle lumen,GO:0044429~mitochondrial part,GO:0070013~intracellular organelle lumen,	GO:0000155~two-component sensor activity,GO:0000166~nucleotide binding,GO:0001882~nucleoside binding,GO:0001883~purine nucleoside binding,GO:0004672~protein kinase activity,GO:0004673~protein histidine kinase activity,GO:0004740~pyruvate dehydrogenase (acetyl-transferring) kinase activity,GO:0005524~ATP binding,GO:0016775~phosphotransferase activity, nitrogenous group as acceptor,GO:0017076~purin…	IPR003594:ATP-binding region, ATPase-like,IPR005467:Signal transduction histidine kinase, core,IPR018955:Branched-chain alpha-ketoacid dehydrogenase kinase/Pyruvate dehydrogenase kinase, mitochondrial,	hsa04660:T cell receptor signaling pathway,hsa04664:Fc epsilon RI signaling pathway,hsa04722:Neurotrophin signaling pathway,		PIRSF000718:branched-chain alpha-keto acid dehydrogenase kinase,	SM00387:HATPase_c,	3d-structure,atp-binding,carbohydrate metabolism,complete proteome,glucose metabolism,kinase,mitochondrion,nucleotide-binding,phosphotransferase,polymorphism,pyruvate,transferase,transit peptide,	binding site:ATP,chain:[Pyruvate dehydrogenase [lipoamide]] kinase isozyme 1, mitochondrial,domain:Histidine kinase,helix,nucleotide phosphate-binding region:ATP,sequence variant,strand,transit peptide:Mitochondrion,turn,
RXRA	retinoid X receptor, alpha	Homo sapiens	h_carm1Pathway:Transcription Regulation by Methyltransferase of CARM1,h_egfr_smrtePathway:Map Kinase Inactivation of SMRT Corepressor,h_fxrPathway:FXR and LXR Regulation of Cholesterol Metabolism,h_pparaPathway:Mechanism of Gene Regulation by Peroxisome Proliferators via PPARa(alpha),h_ppargPathway:Role of PPAR-gamma Coactivators in Obesity and Thermogenesis,h_pparPathway:Basic mechanism of actio…		GO:0000122~negative regulation of transcription from RNA polymerase II promoter,GO:0000902~cell morphogenesis,GO:0000904~cell morphogenesis involved in differentiation,GO:0001889~liver development,GO:0001890~placenta development,GO:0003007~heart morphogenesis,GO:0006350~transcription,GO:0006355~regulation of transcription, DNA-dependent,GO:0006357~regulation of transcription from RNA polymerase I…	GO:0030424~axon,GO:0042995~cell projection,GO:0043005~neuron projection,	GO:0003677~DNA binding,GO:0003690~double-stranded DNA binding,GO:0003700~transcription factor activity,GO:0003702~RNA polymerase II transcription factor activity,GO:0003704~specific RNA polymerase II transcription factor activity,GO:0003707~steroid hormone receptor activity,GO:0003708~retinoic acid receptor activity,GO:0003712~transcription cofactor activity,GO:0003713~transcription coactivator a…	IPR000003:Retinoid X receptor,IPR000536:Nuclear hormone receptor, ligand-binding, core,IPR001628:Zinc finger, nuclear hormone receptor-type,IPR001723:Steroid hormone receptor,IPR008946:Nuclear hormone receptor, ligand-binding,	hsa03320:PPAR signaling pathway,hsa04920:Adipocytokine signaling pathway,hsa05200:Pathways in cancer,hsa05216:Thyroid cancer,hsa05222:Small cell lung cancer,hsa05223:Non-small cell lung cancer,		PIRSF002534:retinoic X receptor-like nuclear receptor,PIRSF500848:retinoid X receptor (RXR),	SM00399:ZnF_C4,SM00430:HOLI,	3d-structure,complete proteome,DNA binding,dna-binding,host-virus interaction,isopeptide bond,metal-binding,nucleus,polymorphism,receptor,Transcription,transcription factor,transcription regulation,ubl conjugation,zinc,zinc finger,zinc-finger,	chain:Retinoic acid receptor RXR-alpha,cross-link:Glycyl lysine isopeptide (Lys-Gly) (interchain with G-Cter in SUMO),DNA-binding region:Nuclear receptor,helix,region of interest:Hinge,region of interest:Ligand-binding,region of interest:Modulating,sequence variant,strand,turn,zinc finger region:NR C4-type,
RXRB	retinoid X receptor, beta	Homo sapiens			GO:0006350~transcription,GO:0006355~regulation of transcription, DNA-dependent,GO:0006357~regulation of transcription from RNA polymerase II promoter,GO:0007507~heart development,GO:0007517~muscle organ development,GO:0008283~cell proliferation,GO:0009891~positive regulation of biosynthetic process,GO:0010557~positive regulation of macromolecule biosynthetic process,GO:0010604~positive regulation…		GO:0003677~DNA binding,GO:0003700~transcription factor activity,GO:0003702~RNA polymerase II transcription factor activity,GO:0003704~specific RNA polymerase II transcription factor activity,GO:0003707~steroid hormone receptor activity,GO:0003708~retinoic acid receptor activity,GO:0003712~transcription cofactor activity,GO:0003713~transcription coactivator activity,GO:0004879~ligand-dependent nuc…	IPR000003:Retinoid X receptor,IPR000536:Nuclear hormone receptor, ligand-binding, core,IPR001628:Zinc finger, nuclear hormone receptor-type,IPR001723:Steroid hormone receptor,IPR008946:Nuclear hormone receptor, ligand-binding,IPR013088:Zinc finger, NHR/GATA-type,	hsa03320:PPAR signaling pathway,hsa04920:Adipocytokine signaling pathway,hsa05200:Pathways in cancer,hsa05216:Thyroid cancer,hsa05222:Small cell lung cancer,hsa05223:Non-small cell lung cancer,		PIRSF002534:retinoic X receptor-like nuclear receptor,PIRSF500848:retinoid X receptor (RXR),	SM00399:ZnF_C4,SM00430:HOLI,	3d-structure,complete proteome,dna-binding,metal-binding,nucleus,receptor,Transcription,transcription regulation,zinc,zinc finger,zinc-finger,	chain:Retinoic acid receptor RXR-beta,compositionally biased region:Pro-rich,DNA-binding region:Nuclear receptor,helix,region of interest:Hinge,region of interest:Ligand-binding,region of interest:Modulating,sequence conflict,strand,turn,zinc finger region:NR C4-type,
RXRG	retinoid X receptor, gamma	Homo sapiens			GO:0006350~transcription,GO:0006355~regulation of transcription, DNA-dependent,GO:0006357~regulation of transcription from RNA polymerase II promoter,GO:0007517~muscle organ development,GO:0007519~skeletal muscle tissue development,GO:0009891~positive regulation of biosynthetic process,GO:0010557~positive regulation of macromolecule biosynthetic process,GO:0010604~positive regulation of macromole…		GO:0003677~DNA binding,GO:0003700~transcription factor activity,GO:0003707~steroid hormone receptor activity,GO:0003708~retinoic acid receptor activity,GO:0004879~ligand-dependent nuclear receptor activity,GO:0004886~retinoid-X receptor activity,GO:0005496~steroid binding,GO:0008270~zinc ion binding,GO:0008289~lipid binding,GO:0030528~transcription regulator activity,GO:0043167~ion binding,GO:004…	IPR000003:Retinoid X receptor,IPR000536:Nuclear hormone receptor, ligand-binding, core,IPR001628:Zinc finger, nuclear hormone receptor-type,IPR001723:Steroid hormone receptor,IPR008946:Nuclear hormone receptor, ligand-binding,	hsa03320:PPAR signaling pathway,hsa04920:Adipocytokine signaling pathway,hsa05200:Pathways in cancer,hsa05216:Thyroid cancer,hsa05222:Small cell lung cancer,hsa05223:Non-small cell lung cancer,		PIRSF002534:retinoic X receptor-like nuclear receptor,PIRSF500848:retinoid X receptor (RXR),	SM00399:ZnF_C4,SM00430:HOLI,	3d-structure,complete proteome,dna-binding,metal-binding,nucleus,receptor,Transcription,transcription regulation,zinc,zinc-finger,	chain:Retinoic acid receptor RXR-gamma,DNA-binding region:Nuclear receptor,helix,region of interest:Hinge,region of interest:Ligand-binding,region of interest:Modulating,strand,zinc finger region:NR C4-type,
SCARB1	scavenger receptor class B, member 1	Homo sapiens			GO:0001935~endothelial cell proliferation,GO:0002237~response to molecule of bacterial origin,GO:0006694~steroid biosynthetic process,GO:0006702~androgen biosynthetic process,GO:0006706~steroid catabolic process,GO:0006707~cholesterol catabolic process,GO:0006869~lipid transport,GO:0006897~endocytosis,GO:0006909~phagocytosis,GO:0006910~phagocytosis, recognition,GO:0006928~cell motion,GO:0007155~c…	GO:0000267~cell fraction,GO:0000299~integral to membrane of membrane fraction,GO:0005624~membrane fraction,GO:0005626~insoluble fraction,GO:0005886~plasma membrane,GO:0005887~integral to plasma membrane,GO:0005901~caveola,GO:0005902~microvillus,GO:0009986~cell surface,GO:0016021~integral to membrane,GO:0031224~intrinsic to membrane,GO:0031226~intrinsic to plasma membrane,GO:0031253~cell projectio…	GO:0001530~lipopolysaccharide binding,GO:0001786~phosphatidylserine binding,GO:0001875~lipopolysaccharide receptor activity,GO:0005543~phospholipid binding,GO:0005545~phosphatidylinositol binding,GO:0008034~lipoprotein binding,GO:0008035~high-density lipoprotein binding,GO:0008289~lipid binding,GO:0008329~pattern recognition receptor activity,GO:0030169~low-density lipoprotein binding,GO:0030228~…	IPR002159:CD36 antigen,IPR005428:Adhesion molecule CD36,			PIRSF002463:lysosomal integral membrane protein II,		alternative splicing,blocked amino end,cell membrane,complete proteome,glycoprotein,host-virus interaction,lipoprotein,membrane,myristylation,polymorphism,receptor,surface antigen,thiolester bond,transmembrane,transmembrane protein,	chain:Scavenger receptor class B member 1,glycosylation site:N-linked (GlcNAc...),sequence conflict,sequence variant,splice variant,topological domain:Cytoplasmic,topological domain:Extracellular,transmembrane region,
SPTLC1	serine palmitoyltransferase, long chain base subunit 1	Homo sapiens			GO:0006643~membrane lipid metabolic process,GO:0006665~sphingolipid metabolic process,GO:0008610~lipid biosynthetic process,GO:0030148~sphingolipid biosynthetic process,GO:0046467~membrane lipid biosynthetic process,	GO:0005783~endoplasmic reticulum,GO:0005789~endoplasmic reticulum membrane,GO:0012505~endomembrane system,GO:0016021~integral to membrane,GO:0017059~serine C-palmitoyltransferase complex,GO:0031090~organelle membrane,GO:0031211~palmitoyltransferase complex,GO:0031224~intrinsic to membrane,GO:0042175~nuclear envelope-endoplasmic reticulum network,GO:0044432~endoplasmic reticulum part,	GO:0004758~serine C-palmitoyltransferase activity,GO:0016408~C-acyltransferase activity,GO:0016409~palmitoyltransferase activity,GO:0016454~C-palmitoyltransferase activity,GO:0016769~transferase activity, transferring nitrogenous groups,GO:0019842~vitamin binding,GO:0030170~pyridoxal phosphate binding,GO:0048037~cofactor binding,GO:0070279~vitamin B6 binding,	IPR001917:Aminotransferase, class-II, pyridoxal-phosphate binding site,IPR004839:Aminotransferase, class I and II,IPR015421:Pyridoxal phosphate-dependent transferase, major region, subdomain 1,	hsa00600:Sphingolipid metabolism,	Neuropathy, hereditary sensory and autonomic, type 1,	PIRSF038087:8-amino-7-oxononanoate synthase / 2-amino-3-ketobutyrate:CoA ligase,PIRSF500762:Serine C-Palmitoyl Transferase (LCB1),PIRSF800003:alpha-oxoamine synthase,		Acyltransferase,complete proteome,disease mutation,endoplasmic reticulum,membrane,neuropathy,polymorphism,pyridoxal phosphate,transferase,transmembrane,	chain:Serine palmitoyltransferase 1,sequence variant,transmembrane region,
NEU1	sialidase 1 (lysosomal sialidase)	Homo sapiens				GO:0000323~lytic vacuole,GO:0005764~lysosome,GO:0005773~vacuole,GO:0005775~vacuolar lumen,GO:0005886~plasma membrane,GO:0016023~cytoplasmic membrane-bounded vesicle,GO:0031410~cytoplasmic vesicle,GO:0031974~membrane-enclosed lumen,GO:0031982~vesicle,GO:0031988~membrane-bounded vesicle,GO:0043202~lysosomal lumen,GO:0043233~organelle lumen,GO:0044437~vacuolar part,GO:0070013~intracellular organelle…	GO:0004308~exo-alpha-sialidase activity,GO:0016997~alpha-sialidase activity,		hsa00511:Other glycan degradation,hsa00600:Sphingolipid metabolism,hsa04142:Lysosome,	Sialidosis, type I,Sialidosis, type II,			cell membrane,complete proteome,cytoplasmic vesicle,direct protein sequencing,disease mutation,glycoprotein,glycosidase,hydrolase,lysosome,membrane,phosphoprotein,polymorphism,repeat,signal,	active site:Nucleophile,active site:Proton acceptor,binding site:Substrate,chain:Sialidase-1,glycosylation site:N-linked (GlcNAc...),modified residue,mutagenesis site,repeat:BNR 1,repeat:BNR 2,repeat:BNR 3,repeat:BNR 4,sequence variant,short sequence motif:FRIP motif,short sequence motif:Internalization signal,signal peptide,
NEU3	sialidase 3 (membrane sialidase)	Homo sapiens			GO:0001573~ganglioside metabolic process,GO:0006643~membrane lipid metabolic process,GO:0006664~glycolipid metabolic process,GO:0006665~sphingolipid metabolic process,GO:0006672~ceramide metabolic process,GO:0006687~glycosphingolipid metabolic process,GO:0006689~ganglioside catabolic process,GO:0016042~lipid catabolic process,GO:0019377~glycolipid catabolic process,GO:0030149~sphingolipid catabol…	GO:0005886~plasma membrane,GO:0005887~integral to plasma membrane,GO:0016021~integral to membrane,GO:0019898~extrinsic to membrane,GO:0031224~intrinsic to membrane,GO:0031226~intrinsic to plasma membrane,GO:0044459~plasma membrane part,	GO:0004308~exo-alpha-sialidase activity,GO:0016997~alpha-sialidase activity,		hsa00511:Other glycan degradation,hsa00600:Sphingolipid metabolism,				complete proteome,glycosidase,hydrolase,membrane,phosphoprotein,polymorphism,repeat,	active site:Nucleophile,active site:Proton acceptor,binding site:Substrate,chain:Sialidase-3,modified residue,repeat:BNR 1,repeat:BNR 2,repeat:BNR 3,sequence variant,short sequence motif:FRIP motif,
NEU4	sialidase 4	Homo sapiens				GO:0000323~lytic vacuole,GO:0005764~lysosome,GO:0005773~vacuole,GO:0005775~vacuolar lumen,GO:0019866~organelle inner membrane,GO:0019898~extrinsic to membrane,GO:0031090~organelle membrane,GO:0031967~organelle envelope,GO:0031974~membrane-enclosed lumen,GO:0031975~envelope,GO:0043202~lysosomal lumen,GO:0043233~organelle lumen,GO:0044437~vacuolar part,GO:0070013~intracellular organelle lumen,	GO:0004308~exo-alpha-sialidase activity,GO:0016997~alpha-sialidase activity,		hsa00511:Other glycan degradation,hsa00600:Sphingolipid metabolism,				alternative splicing,complete proteome,glycosidase,hydrolase,lysosome,membrane,repeat,	active site:Nucleophile,active site:Proton acceptor,binding site:Substrate,chain:Sialidase-4,compositionally biased region:Pro-rich,repeat:BNR 1,repeat:BNR 2,repeat:BNR 3,sequence conflict,short sequence motif:FRIP motif,splice variant,
SLC27A1	solute carrier family 27 (fatty acid transporter), member 1	Homo sapiens			GO:0006631~fatty acid metabolic process,GO:0006869~lipid transport,GO:0010876~lipid localization,	GO:0000267~cell fraction,GO:0005624~membrane fraction,GO:0005626~insoluble fraction,GO:0005792~microsome,GO:0005886~plasma membrane,GO:0005901~caveola,GO:0016021~integral to membrane,GO:0031224~intrinsic to membrane,GO:0042598~vesicular fraction,GO:0044459~plasma membrane part,GO:0045121~membrane raft,	GO:0000166~nucleotide binding,	IPR000873:AMP-dependent synthetase and ligase,	hsa03320:PPAR signaling pathway,		PIRSF006838:Mycobacterium tuberculosis probable FadD6 protein,		cell membrane,complete proteome,cytoplasm,fatty acid metabolism,ligase,lipid metabolism,lipid transport,membrane,nucleotide-binding,transmembrane,transport,	chain:Long-chain fatty acid transport protein 1,nucleotide phosphate-binding region:AMP,region of interest:Sufficient for oligomerization,topological domain:Cytoplasmic,topological domain:Extracellular,transmembrane region,
SLC27A4	solute carrier family 27 (fatty acid transporter), member 4	Homo sapiens			GO:0006631~fatty acid metabolic process,GO:0006869~lipid transport,GO:0010876~lipid localization,GO:0015718~monocarboxylic acid transport,GO:0015849~organic acid transport,GO:0015908~fatty acid transport,GO:0046942~carboxylic acid transport,	GO:0016021~integral to membrane,GO:0031224~intrinsic to membrane,	GO:0000166~nucleotide binding,GO:0005319~lipid transporter activity,GO:0015245~fatty acid transporter activity,	IPR000873:AMP-dependent synthetase and ligase,	hsa03320:PPAR signaling pathway,		PIRSF006838:Mycobacterium tuberculosis probable FadD6 protein,		complete proteome,fatty acid metabolism,ligase,lipid metabolism,lipid transport,membrane,nucleotide-binding,polymorphism,transmembrane,transport,	chain:Long-chain fatty acid transport protein 4,nucleotide phosphate-binding region:AMP,sequence conflict,sequence variant,transmembrane region,
SORBS1	sorbin and SH3 domain containing 1	Homo sapiens			GO:0005979~regulation of glycogen biosynthetic process,GO:0006109~regulation of carbohydrate metabolic process,GO:0007010~cytoskeleton organization,GO:0007015~actin filament organization,GO:0007044~cell-substrate junction assembly,GO:0007155~cell adhesion,GO:0007160~cell-matrix adhesion,GO:0007166~cell surface receptor linked signal transduction,GO:0007167~enzyme linked receptor protein signaling…	GO:0001725~stress fiber,GO:0005829~cytosol,GO:0005856~cytoskeleton,GO:0005886~plasma membrane,GO:0005887~integral to plasma membrane,GO:0005899~insulin receptor complex,GO:0005911~cell-cell junction,GO:0005912~adherens junction,GO:0005913~cell-cell adherens junction,GO:0005915~zonula adherens,GO:0005924~cell-substrate adherens junction,GO:0015629~actin cytoskeleton,GO:0016021~integral to membrane…	GO:0003779~actin binding,GO:0005070~SH3/SH2 adaptor activity,GO:0005158~insulin receptor binding,GO:0008092~cytoskeletal protein binding,GO:0019899~enzyme binding,GO:0019900~kinase binding,GO:0019901~protein kinase binding,GO:0030674~protein binding, bridging,GO:0032403~protein complex binding,GO:0060090~molecular adaptor activity,	IPR000108:Neutrophil cytosol factor 2,IPR001452:Src homology-3 domain,IPR003127:Sorbin-like,IPR011511:Variant SH3,	hsa03320:PPAR signaling pathway,hsa04520:Adherens junction,hsa04910:Insulin signaling pathway,			SM00326:SH3,SM00459:Sorb,	3d-structure,alternative splicing,cell junction,cell membrane,complete proteome,cytoplasm,cytoskeleton,glycoprotein,membrane,phosphoprotein,polymorphism,repeat,sh3 domain,transport,	chain:Sorbin and SH3 domain-containing protein 1,domain:SH3 1,domain:SH3 2,domain:SH3 3,domain:SoHo,helix,modified residue,sequence conflict,sequence variant,splice variant,strand,turn,
SGMS1	sphingomyelin synthase 1	Homo sapiens			GO:0006643~membrane lipid metabolic process,GO:0006644~phospholipid metabolic process,GO:0006665~sphingolipid metabolic process,GO:0006672~ceramide metabolic process,GO:0006684~sphingomyelin metabolic process,GO:0006686~sphingomyelin biosynthetic process,GO:0006915~apoptosis,GO:0006952~defense response,GO:0006954~inflammatory response,GO:0008219~cell death,GO:0008361~regulation of cell size,GO:00…	GO:0000138~Golgi trans cisterna,GO:0000139~Golgi membrane,GO:0005783~endoplasmic reticulum,GO:0005794~Golgi apparatus,GO:0005795~Golgi stack,GO:0005886~plasma membrane,GO:0012505~endomembrane system,GO:0016021~integral to membrane,GO:0030173~integral to Golgi membrane,GO:0031090~organelle membrane,GO:0031224~intrinsic to membrane,GO:0031228~intrinsic to Golgi membrane,GO:0031300~intrinsic to orga…	GO:0016780~phosphotransferase activity, for other substituted phosphate groups,GO:0033188~sphingomyelin synthase activity,GO:0047493~ceramide cholinephosphotransferase activity,	IPR001660:Sterile alpha motif SAM,	hsa00600:Sphingolipid metabolism,		PIRSF008054:Caenorhabditis elegans hypothetical protein F53B1.2,	SM00454:SAM,	alternative splicing,Apoptosis,complete proteome,golgi apparatus,kinase,lipid metabolism,membrane,sphingolipid metabolism,transferase,transmembrane,	chain:Phosphatidylcholine:ceramide cholinephosphotransferase 1,domain:SAM,sequence conflict,splice variant,topological domain:Cytoplasmic,transmembrane region,
SGMS2	sphingomyelin synthase 2	Homo sapiens			GO:0006643~membrane lipid metabolic process,GO:0006644~phospholipid metabolic process,GO:0006665~sphingolipid metabolic process,GO:0006672~ceramide metabolic process,GO:0006684~sphingomyelin metabolic process,GO:0006686~sphingomyelin biosynthetic process,GO:0008610~lipid biosynthetic process,GO:0008654~phospholipid biosynthetic process,GO:0019637~organophosphate metabolic process,GO:0030148~sphin…	GO:0000139~Golgi membrane,GO:0005794~Golgi apparatus,GO:0005886~plasma membrane,GO:0005887~integral to plasma membrane,GO:0012505~endomembrane system,GO:0016021~integral to membrane,GO:0030173~integral to Golgi membrane,GO:0031090~organelle membrane,GO:0031224~intrinsic to membrane,GO:0031226~intrinsic to plasma membrane,GO:0031228~intrinsic to Golgi membrane,GO:0031300~intrinsic to organelle mem…	GO:0016780~phosphotransferase activity, for other substituted phosphate groups,GO:0033188~sphingomyelin synthase activity,GO:0047493~ceramide cholinephosphotransferase activity,		hsa00600:Sphingolipid metabolism,				cell membrane,complete proteome,golgi apparatus,kinase,lipid metabolism,lipoprotein,membrane,palmitate,polymorphism,sphingolipid metabolism,transferase,transmembrane,	chain:Phosphatidylcholine:ceramide cholinephosphotransferase 2,lipid moiety-binding region:S-palmitoyl cysteine,mutagenesis site,sequence conflict,sequence variant,topological domain:Cytoplasmic,transmembrane region,
SPHK2	sphingosine kinase 2	Homo sapiens			GO:0001568~blood vessel development,GO:0001944~vasculature development,GO:0006643~membrane lipid metabolic process,GO:0006644~phospholipid metabolic process,GO:0006665~sphingolipid metabolic process,GO:0006667~sphinganine metabolic process,GO:0006668~sphinganine-1-phosphate metabolic process,GO:0006669~sphinganine-1-phosphate biosynthetic process,GO:0006670~sphingosine metabolic process,GO:000691…	GO:0000267~cell fraction,GO:0005624~membrane fraction,GO:0005626~insoluble fraction,GO:0005829~cytosol,	GO:0000166~nucleotide binding,GO:0001727~lipid kinase activity,GO:0001882~nucleoside binding,GO:0001883~purine nucleoside binding,GO:0004143~diacylglycerol kinase activity,GO:0005524~ATP binding,GO:0008481~sphinganine kinase activity,GO:0017016~Ras GTPase binding,GO:0017050~D-erythro-sphingosine kinase activity,GO:0017076~purine nucleotide binding,GO:0019899~enzyme binding,GO:0030554~adenyl nucle…	IPR001206:Diacylglycerol kinase, catalytic region,	hsa00600:Sphingolipid metabolism,hsa04020:Calcium signaling pathway,hsa04370:VEGF signaling pathway,hsa04666:Fc gamma R-mediated phagocytosis,			SM00046:DAGKc,	alternative splicing,atp-binding,complete proteome,kinase,nucleotide-binding,phosphoprotein,polymorphism,transferase,	chain:Sphingosine kinase 2,domain:DAGKc,modified residue,sequence conflict,sequence variant,splice variant,
SGPL1	sphingosine-1-phosphate lyase 1	Homo sapiens			GO:0001501~skeletal system development,GO:0001568~blood vessel development,GO:0001570~vasculogenesis,GO:0001655~urogenital system development,GO:0001667~ameboidal cell migration,GO:0001822~kidney development,GO:0001944~vasculature development,GO:0002520~immune system development,GO:0006643~membrane lipid metabolic process,GO:0006665~sphingolipid metabolic process,GO:0006672~ceramide metabolic pro…	GO:0005783~endoplasmic reticulum,GO:0005789~endoplasmic reticulum membrane,GO:0012505~endomembrane system,GO:0016021~integral to membrane,GO:0030176~integral to endoplasmic reticulum membrane,GO:0031090~organelle membrane,GO:0031224~intrinsic to membrane,GO:0031227~intrinsic to endoplasmic reticulum membrane,GO:0031300~intrinsic to organelle membrane,GO:0031301~integral to organelle membrane,GO:0…	GO:0008117~sphinganine-1-phosphate aldolase activity,GO:0016831~carboxy-lyase activity,GO:0016832~aldehyde-lyase activity,GO:0019842~vitamin binding,GO:0030170~pyridoxal phosphate binding,GO:0048037~cofactor binding,GO:0070279~vitamin B6 binding,	IPR002129:Pyridoxal phosphate-dependent decarboxylase,IPR015421:Pyridoxal phosphate-dependent transferase, major region, subdomain 1,	hsa00600:Sphingolipid metabolism,		PIRSF006745:sphingosine-1-phosphate lyase,		acetylation,Apoptosis,complete proteome,endoplasmic reticulum,lipid metabolism,lyase,membrane,nitration,phosphoprotein,polymorphism,pyridoxal phosphate,Signal-anchor,transmembrane,	chain:Sphingosine-1-phosphate lyase 1,modified residue,mutagenesis site,sequence conflict,sequence variant,topological domain:Cytoplasmic,topological domain:Lumenal,transmembrane region,
SGPP2	sphingosine-1-phosphate phosphotase 2	Homo sapiens				GO:0005783~endoplasmic reticulum,GO:0016021~integral to membrane,GO:0031224~intrinsic to membrane,		IPR000326:Phosphatidic acid phosphatase type 2/haloperoxidase,	hsa00600:Sphingolipid metabolism,			SM00014:acidPPc,	complete proteome,endoplasmic reticulum,hydrolase,membrane,transmembrane,	chain:Sphingosine-1-phosphate phosphatase 2,transmembrane region,
SCD5	stearoyl-CoA desaturase 5	Homo sapiens			GO:0006631~fatty acid metabolic process,GO:0006633~fatty acid biosynthetic process,GO:0008610~lipid biosynthetic process,GO:0016053~organic acid biosynthetic process,GO:0046394~carboxylic acid biosynthetic process,GO:0055114~oxidation reduction,	GO:0005783~endoplasmic reticulum,GO:0016021~integral to membrane,GO:0031224~intrinsic to membrane,	GO:0004768~stearoyl-CoA 9-desaturase activity,GO:0005506~iron ion binding,GO:0016717~oxidoreductase activity, acting on paired donors, with oxidation of a pair of donors resulting in the reduction of molecular oxygen to two molecules of water,GO:0043167~ion binding,GO:0043169~cation binding,GO:0046872~metal ion binding,GO:0046914~transition metal ion binding,	IPR001522:Fatty acid desaturase, type 1, C-terminal,IPR005804:Fatty acid desaturase, type 1,IPR015876:Fatty acid desaturase, type 1, core,	hsa01040:Biosynthesis of unsaturated fatty acids,hsa03320:PPAR signaling pathway,		PIRSF000344:acyl-CoA desaturase,		alternative splicing,complete proteome,endoplasmic reticulum,Fatty acid biosynthesis,iron,lipid synthesis,membrane,metal-binding,oxidoreductase,transmembrane,	chain:Stearoyl-CoA desaturase 5,sequence conflict,short sequence motif:Histidine box-1,short sequence motif:Histidine box-2,short sequence motif:Histidine box-3,splice variant,transmembrane region,
SCP2	sterol carrier protein 2	Homo sapiens			GO:0006694~steroid biosynthetic process,GO:0006869~lipid transport,GO:0007031~peroxisome organization,GO:0008202~steroid metabolic process,GO:0008610~lipid biosynthetic process,GO:0010876~lipid localization,	GO:0005739~mitochondrion,GO:0005777~peroxisome,GO:0042579~microbody,	GO:0008289~lipid binding,GO:0016408~C-acyltransferase activity,GO:0033814~propanoyl-CoA C-acyltransferase activity,	IPR002155:Thiolase,IPR002198:Short-chain dehydrogenase/reductase SDR,IPR003033:Sterol-binding,IPR016038:Thiolase-like, subgroup,	hsa00120:Primary bile acid biosynthesis,hsa03320:PPAR signaling pathway,	Leukoencephalopathy with dystonia and motor neuropathy,	PIRSF000429:Ac-CoA_Ac_transf,		3d-structure,acetylation,alternative initiation,alternative initiators,alternative splicing,complete proteome,cytoplasm,direct protein sequencing,lipid transport,lipid-binding,mitochondrion,peroxisome,phosphoprotein,polymorphism,transferase,transit peptide,transport,	chain:Non-specific lipid-transfer protein,domain:SCP2,helix,modified residue,mutagenesis site,sequence conflict,sequence variant,short sequence motif:Microbody targeting signal,splice variant,strand,turn,
TNF	tumor necrosis factor (TNF superfamily, member 2)	Homo sapiens	h_cdMacPathway:Cadmium induces DNA synthesis and proliferation in macrophages,h_cytokinePathway:Cytokine Network,h_freePathway:Free Radical Induced Apoptosis,h_granulocytesPathway:Adhesion and Diapedesis of Granulocytes,h_HivnefPathway:HIV-I Nef: negative effector of Fas and TNF,h_hsp27Pathway:Stress Induction of HSP Regulation,h_il10Pathway:IL-10 Anti-inflammatory Signaling Pathway,h_il1rPathway…		GO:0000060~protein import into nucleus, translocation,GO:0000122~negative regulation of transcription from RNA polymerase II promoter,GO:0000165~MAPKKK cascade,GO:0000187~activation of MAPK activity,GO:0001775~cell activation,GO:0001817~regulation of cytokine production,GO:0001818~negative regulation of cytokine production,GO:0001819~positive regulation of cytokine production,GO:0001932~regulatio…	GO:0001891~phagocytic cup,GO:0005576~extracellular region,GO:0005615~extracellular space,GO:0005768~endosome,GO:0005886~plasma membrane,GO:0005887~integral to plasma membrane,GO:0009897~external side of plasma membrane,GO:0009986~cell surface,GO:0016021~integral to membrane,GO:0031224~intrinsic to membrane,GO:0031226~intrinsic to plasma membrane,GO:0044421~extracellular region part,GO:0044459~pla…	GO:0005125~cytokine activity,GO:0005164~tumor necrosis factor receptor binding,GO:0032813~tumor necrosis factor receptor superfamily binding,GO:0042802~identical protein binding,	IPR002959:Tumour necrosis factor alpha/cachectin,IPR006052:Tumor Necrosis Factor,IPR006053:Tumor necrosis factor alpha, beta and c,IPR008983:Tumour necrosis factor-like,	hsa04010:MAPK signaling pathway,hsa04060:Cytokine-cytokine receptor interaction,hsa04210:Apoptosis,hsa04350:TGF-beta signaling pathway,hsa04620:Toll-like receptor signaling pathway,hsa04621:NOD-like receptor signaling pathway,hsa04622:RIG-I-like receptor signaling pathway,hsa04640:Hematopoietic cell lineage,hsa04650:Natural killer cell mediated cytotoxicity,hsa04660:T cell receptor signaling path…	Asthma, susceptibility to,Dementia, vascular, susceptibility to,Genomewide Association Study of an AIDS-Nonprogression Cohort Emphasizes the Role Played by HLA Genes (ANRS Genomewide Association Study 02).,Malaria, cerebral, susceptibility to,Migraine without aura, susceptibility to,Septic shock, susceptibility to,	PIRSF001873:tumor necrosis factor, TNF alpha type,PIRSF500467:tumor necrosis factor alpha, mammalian type,	SM00207:TNF,	3d-structure,cell membrane,complete proteome,cytokine,cytotoxin,direct protein sequencing,disulfide bond,glycoprotein,homotrimer,lipoprotein,lymphokine,macrophage,membrane,membrane protein,myristate,myristylation,phosphoprotein,polymorphism,Secreted,Signal-anchor,transmembrane,	chain:Tumor necrosis factor, membrane form,chain:Tumor necrosis factor, soluble form,disulfide bond,glycosylation site:O-linked (GalNAc...); in soluble form,helix,lipid moiety-binding region:N6-myristoyl lysine,modified residue,mutagenesis site,sequence conflict,sequence variant,site:Cleavage; by ADAM17,strand,topological domain:Cytoplasmic,topological domain:Extracellular,transmembrane region,
UBC	ubiquitin C	Homo sapiens			GO:0000278~mitotic cell cycle,GO:0000902~cell morphogenesis,GO:0000904~cell morphogenesis involved in differentiation,GO:0006412~translation,GO:0006414~translational elongation,GO:0006508~proteolysis,GO:0006511~ubiquitin-dependent protein catabolic process,GO:0006915~apoptosis,GO:0006916~anti-apoptosis,GO:0006917~induction of apoptosis,GO:0006928~cell motion,GO:0007049~cell cycle,GO:0007267~cell-…	GO:0005654~nucleoplasm,GO:0005829~cytosol,GO:0005840~ribosome,GO:0015935~small ribosomal subunit,GO:0022626~cytosolic ribosome,GO:0022627~cytosolic small ribosomal subunit,GO:0030529~ribonucleoprotein complex,GO:0031974~membrane-enclosed lumen,GO:0031981~nuclear lumen,GO:0033279~ribosomal subunit,GO:0043228~non-membrane-bounded organelle,GO:0043232~intracellular non-membrane-bounded organelle,GO:…	GO:0003735~structural constituent of ribosome,GO:0005198~structural molecule activity,GO:0008270~zinc ion binding,GO:0030528~transcription regulator activity,GO:0043167~ion binding,GO:0043169~cation binding,GO:0046872~metal ion binding,GO:0046914~transition metal ion binding,	IPR000626:Ubiquitin,IPR001975:Ribosomal protein L40e,IPR002906:Ribosomal protein S27a,IPR019954:Ubiquitin conserved site,IPR019955:Ubiquitin supergroup,IPR019956:Ubiquitin subgroup,	hsa03320:PPAR signaling pathway,		PIRSF002034:ubiquitin,PIRSF002038:polyubiquitin 4,PIRSF002042:polyubiquitin 3,PIRSF002043:polyubiquitin 9,PIRSF038431:ribosomal protein S27Ae,	SM00213:UBQ,	3d-structure,acetylation,complete proteome,cytoplasm,direct protein sequencing,duplication,isopeptide bond,metal-binding,nucleus,phosphoprotein,polyprotein,protein biosynthesis,protein degradation,pseudogene,ribonucleoprotein,ribosomal protein,ribosome,RNA binding,thiolester bond,ubl conjugation,zinc,zinc finger,zinc-finger,	binding site:Activating enzyme,chain:40S ribosomal protein S27a,chain:Ubiquitin,compositionally biased region:Lys-rich (highly basic),cross-link:Glycyl lysine isopeptide (Gly-Lys) (interchain with K-? in acceptor proteins),cross-link:Glycyl lysine isopeptide (Lys-Gly) (interchain with G-Cter in ubiquitin),helix,modified residue,mutagenesis site,site:Essential for function,strand,zinc finger regio…
UCP1	uncoupling protein 1 (mitochondrial, proton carrier)	Homo sapiens			GO:0006811~ion transport,GO:0006812~cation transport,GO:0006818~hydrogen transport,GO:0006839~mitochondrial transport,GO:0015672~monovalent inorganic cation transport,GO:0015992~proton transport,GO:0045444~fat cell differentiation,GO:0046907~intracellular transport,GO:0050873~brown fat cell differentiation,GO:0055085~transmembrane transport,	GO:0005739~mitochondrion,GO:0005740~mitochondrial envelope,GO:0005743~mitochondrial inner membrane,GO:0016021~integral to membrane,GO:0019866~organelle inner membrane,GO:0031090~organelle membrane,GO:0031224~intrinsic to membrane,GO:0031966~mitochondrial membrane,GO:0031967~organelle envelope,GO:0031975~envelope,GO:0044429~mitochondrial part,	GO:0017077~oxidative phosphorylation uncoupler activity,	IPR001993:Mitochondrial substrate carrier,IPR002030:Mitochondrial brown fat uncoupling protein,IPR018108:Mitochondrial substrate/solute carrier,	hsa03320:PPAR signaling pathway,hsa05016:Huntington's disease,	Obesity, susceptibility to,	PIRSF002458:ADP,ATP carrier protein,		adipose tissue,complete proteome,diabetes mellitus,duplication,membrane,mitochondrion,mitochondrion inner membrane,obesity,polymorphism,repeat,transmembrane,transmembrane protein,transport,	chain:Mitochondrial brown fat uncoupling protein 1,region of interest:Purine nucleotide binding,repeat:Solcar 1,repeat:Solcar 2,repeat:Solcar 3,sequence conflict,sequence variant,transmembrane region,
UCP3	uncoupling protein 3 (mitochondrial, proton carrier)	Homo sapiens			GO:0000302~response to reactive oxygen species,GO:0000303~response to superoxide,GO:0000305~response to oxygen radical,GO:0001666~response to hypoxia,GO:0006631~fatty acid metabolic process,GO:0006811~ion transport,GO:0006812~cation transport,GO:0006818~hydrogen transport,GO:0006839~mitochondrial transport,GO:0006979~response to oxidative stress,GO:0007585~respiratory gaseous exchange,GO:0010035~…	GO:0005739~mitochondrion,GO:0005740~mitochondrial envelope,GO:0005743~mitochondrial inner membrane,GO:0016021~integral to membrane,GO:0019866~organelle inner membrane,GO:0031090~organelle membrane,GO:0031224~intrinsic to membrane,GO:0031966~mitochondrial membrane,GO:0031967~organelle envelope,GO:0031975~envelope,GO:0044429~mitochondrial part,	GO:0017077~oxidative phosphorylation uncoupler activity,	IPR001993:Mitochondrial substrate carrier,IPR002030:Mitochondrial brown fat uncoupling protein,IPR018108:Mitochondrial substrate/solute carrier,		Obesity, severe, and type II diabetes,	PIRSF002458:ADP,ATP carrier protein,		alternative splicing,complete proteome,diabetes mellitus,disease mutation,membrane,mitochondrion,mitochondrion inner membrane,obesity,polymorphism,repeat,transmembrane,transport,	chain:Mitochondrial uncoupling protein 3,region of interest:Purine nucleotide binding,repeat:Solcar 1,repeat:Solcar 2,repeat:Solcar 3,sequence conflict,sequence variant,splice variant,transmembrane region,
USF1	upstream transcription factor 1	Homo sapiens			GO:0000429~regulation of transcription from RNA polymerase II promoter by carbon catabolites,GO:0000430~regulation of transcription from RNA polymerase II promoter by glucose,GO:0000432~positive regulation of transcription from RNA polymerase II promoter by glucose,GO:0000436~positive regulation of transcription from RNA polymerase II promoter by carbon catabolites,GO:0001666~response to hypoxia,…	GO:0005654~nucleoplasm,GO:0005667~transcription factor complex,GO:0031974~membrane-enclosed lumen,GO:0031981~nuclear lumen,GO:0043233~organelle lumen,GO:0044451~nucleoplasm part,GO:0070013~intracellular organelle lumen,	GO:0003677~DNA binding,GO:0003690~double-stranded DNA binding,GO:0003700~transcription factor activity,GO:0003702~RNA polymerase II transcription factor activity,GO:0003705~RNA polymerase II transcription factor activity, enhancer binding,GO:0008134~transcription factor binding,GO:0016563~transcription activator activity,GO:0019899~enzyme binding,GO:0019900~kinase binding,GO:0019901~protein kinas…	IPR001092:Basic helix-loop-helix dimerisation region bHLH,IPR011598:Helix-loop-helix DNA-binding,		hyperlipidemia, familial combined,Hyperlipidemia, familial combined, susceptibility to,	PIRSF019594:upstream stimulatory factor,	SM00353:HLH,	3d-structure,complete proteome,direct protein sequencing,DNA binding,dna-binding,nucleus,Transcription,transcription factor,transcription regulation,	chain:Upstream stimulatory factor 1,DNA-binding region:Basic motif,domain:Helix-loop-helix motif,domain:Leucine-zipper,helix,strand,turn,
