# Supplementary material for: Association of HADHA expression with the risk of breast cancer: targeted subset analysis and meta-analysis of microarray data
Source: BMC Res Notes. 2012 Jan 12;5:25. doi: 10.1186/1756-0500-5-25 (PMC3271971; doi:10.1186/1756-0500-5-25)
Supplement: Additional file 2 — Table S2. Excel table containing detailed annotation of the 47 genes included in this study related to fat and lipid metabolism that were primarily selected for analyses. [file 1756-0500-5-25-S2.XLS]

## Sheet: Supplementary Table 2
ID	Gene Name	COG_ONTOLOGY	KEGG_PATHWAY	OMIM_DISEASE	UP_SEQ_FEATURE
AGPAT2	1-acylglycerol-3-phosphate O-acyltransferase 2 (lysophosphatidic acid acyltransferase, beta)		hsa00561:Glycerolipid metabolism,hsa00564:Glycerophospholipid metabolism,hsa00565:Ether lipid metabolism,	Berardinelli-Seip congenital lipodystrophy,Lipodystrophy, congenital generalized, type 1,	chain:1-acyl-sn-glycerol-3-phosphate acyltransferase beta,modified residue,sequence conflict,sequence variant,short sequence motif:HXXXXD motif,splice variant,transmembrane region,
ASAH1	N-acylsphingosine amidohydrolase (acid ceramidase) 1		hsa00600:Sphingolipid metabolism,hsa04142:Lysosome,	Farber lipogranulomatosis,	chain:Acid ceramidase subunit alpha,chain:Acid ceramidase subunit beta,glycosylation site:N-linked (GlcNAc...),sequence conflict,sequence variant,signal peptide,splice variant,
NPC1L1	NPC1 (Niemann-Pick disease, type C1, gene)-like 1			Ezetimibe, nonresponse to,	chain:Niemann-Pick C1-like protein 1,compositionally biased region:Poly-Leu,domain:SSD,glycosylation site:N-linked (GlcNAc...),sequence variant,signal peptide,splice variant,topological domain:Cytoplasmic,topological domain:Extracellular,transmembrane region,
ST8SIA1	ST8 alpha-N-acetyl-neuraminide alpha-2,8-sialyltransferase 1		hsa00601:Glycosphingolipid biosynthesis,hsa00603:Glycosphingolipid biosynthesis,hsa00604:Glycosphingolipid biosynthesis,		chain:Alpha-N-acetylneuraminide alpha-2,8- sialyltransferase,disulfide bond,glycosylation site:N-linked (GlcNAc...),topological domain:Cytoplasmic,topological domain:Lumenal,transmembrane region,
UGCG	UDP-glucose ceramide glucosyltransferase		hsa00600:Sphingolipid metabolism,		chain:Ceramide glucosyltransferase,site:May play an important role in binding to the inhibitors DEPC and PDMP,topological domain:Lumenal,transmembrane region,
ACAT1	acetyl-Coenzyme A acetyltransferase 1		hsa00071:Fatty acid metabolism,hsa00072:Synthesis and degradation of ketone bodies,hsa00280:Valine, leucine and isoleucine degradation,hsa00310:Lysine degradation,hsa00380:Tryptophan metabolism,hsa00620:Pyruvate metabolism,hsa00640:Propanoate metabolism,hsa00650:Butanoate metabolism,hsa00900:Terpenoid backbone biosynthesis,	Alpha-methylacetoacetic aciduria,	active site:Acyl-thioester intermediate,active site:Proton acceptor,binding site:Coenzyme A,chain:Acetyl-CoA acetyltransferase, mitochondrial,helix,metal ion-binding site:Potassium,metal ion-binding site:Potassium; via carbonyl oxygen,modified residue,region of interest:Coenzyme A binding,sequence conflict,sequence variant,strand,transit peptide:Mitochondrion,turn,
ACAA1	acetyl-Coenzyme A acyltransferase 1		hsa00071:Fatty acid metabolism,hsa00280:Valine, leucine and isoleucine degradation,hsa01040:Biosynthesis of unsaturated fatty acids,hsa03320:PPAR signaling pathway,	Pseudo-Zellweger syndrome,	active site:Acyl-thioester intermediate,active site:Proton acceptor,chain:3-ketoacyl-CoA thiolase, peroxisomal,helix,modified residue,sequence variant,strand,transit peptide:Peroxisome,turn,
ACSBG2	acyl-CoA synthetase bubblegum family member 2	Lipid metabolism,			binding site:ATP,chain:Long-chain-fatty-acid--CoA ligase ACSBG2,mutagenesis site,nucleotide phosphate-binding region:ATP,sequence conflict,sequence variant,splice variant,
ACSL3	acyl-CoA synthetase long-chain family member 3		hsa00071:Fatty acid metabolism,hsa03320:PPAR signaling pathway,hsa04920:Adipocytokine signaling pathway,		chain:Long-chain-fatty-acid--CoA ligase 3,modified residue,sequence conflict,sequence variant,topological domain:Cytoplasmic,transmembrane region,
ACSL4	acyl-CoA synthetase long-chain family member 4	Lipid metabolism,	hsa00071:Fatty acid metabolism,hsa03320:PPAR signaling pathway,hsa04920:Adipocytokine signaling pathway,	Mental retardation, X-linked 68,Mental retardation, X-linked nonspecific, 63,	chain:Long-chain-fatty-acid--CoA ligase 4,modified residue,sequence conflict,sequence variant,splice variant,topological domain:Cytoplasmic,transmembrane region,
ACSL5	acyl-CoA synthetase long-chain family member 5	Lipid metabolism,	hsa00071:Fatty acid metabolism,hsa03320:PPAR signaling pathway,hsa04920:Adipocytokine signaling pathway,		chain:Long-chain-fatty-acid--CoA ligase 5,sequence variant,splice variant,topological domain:Cytoplasmic,transmembrane region,
ACADM	acyl-Coenzyme A dehydrogenase, C-4 to C-12 straight chain	Lipid metabolism,	hsa00071:Fatty acid metabolism,hsa00280:Valine, leucine and isoleucine degradation,hsa00410:beta-Alanine metabolism,hsa00640:Propanoate metabolism,hsa03320:PPAR signaling pathway,	Acyl-CoA dehydrogenase, medium chain, deficiency of,	active site:Proton acceptor,binding site:Substrate,binding site:Substrate; via amide nitrogen,binding site:Substrate; via carbonyl oxygen,chain:Medium-chain specific acyl-CoA dehydrogenase, mitochondrial,helix,modified residue,mutagenesis site,nucleotide phosphate-binding region:FAD,region of interest:Substrate binding,sequence conflict,sequence variant,splice variant,strand,transit peptide:Mitoc…
ACADL	acyl-Coenzyme A dehydrogenase, long chain	Lipid metabolism,	hsa00071:Fatty acid metabolism,hsa03320:PPAR signaling pathway,	Acyl-CoA dehydrogenase, long chain, deficiency of,	chain:Long-chain specific acyl-CoA dehydrogenase, mitochondrial,sequence variant,transit peptide:Mitochondrion,
ADIPOQ	adiponectin, C1Q and collagen domain containing		hsa03320:PPAR signaling pathway,hsa04920:Adipocytokine signaling pathway,hsa04930:Type II diabetes mellitus,	Adiponectin deficiency,	chain:Adiponectin,disulfide bond,domain:C1q,domain:Collagen-like,glycosylation site:O-linked (Gal...); partial,modified residue,mutagenesis site,sequence variant,signal peptide,site:Not glycosylated,site:Not hydroxylated,
ADH1A	alcohol dehydrogenase 1B (class I), beta polypeptide; alcohol dehydrogenase 1A (class I), alpha polypeptide; alcohol dehydrogenase 1C (class I), gamma polypeptide	Energy production and conversion,	hsa00010:Glycolysis / Gluconeogenesis,hsa00071:Fatty acid metabolism,hsa00350:Tyrosine metabolism,hsa00830:Retinol metabolism,hsa00980:Metabolism of xenobiotics by cytochrome P450,hsa00982:Drug metabolism,	Alcoholism, susceptibility to,Does parental expressed emotion moderate genetic effects in ADHD? An exploration using a genome wide association scan,Parkinson disease, susceptibility to,	binding site:NAD,chain:Alcohol dehydrogenase 1A,chain:Alcohol dehydrogenase 1B,chain:Alcohol dehydrogenase 1C,helix,metal ion-binding site:Zinc 1; catalytic,metal ion-binding site:Zinc 2,modified residue,nucleotide phosphate-binding region:NAD,sequence conflict,sequence variant,strand,turn,
ADH6	alcohol dehydrogenase 6 (class V)	Energy production and conversion,	hsa00010:Glycolysis / Gluconeogenesis,hsa00071:Fatty acid metabolism,hsa00350:Tyrosine metabolism,hsa00830:Retinol metabolism,hsa00980:Metabolism of xenobiotics by cytochrome P450,hsa00982:Drug metabolism,		binding site:NAD,chain:Alcohol dehydrogenase 6,metal ion-binding site:Zinc 1; catalytic,metal ion-binding site:Zinc 2,nucleotide phosphate-binding region:NAD,sequence conflict,sequence variant,splice variant,
ANGPTL4	angiopoietin-like 4		hsa03320:PPAR signaling pathway,	Common variants at 30 loci contribute to polygenic dyslipidemia,Reduced triglycerides, susceptibility to,	chain:Angiopoietin-related protein 4,disulfide bond,domain:Fibrinogen C-terminal,glycosylation site:N-linked (GlcNAc...),sequence conflict,sequence variant,signal peptide,
APOA4	apolipoprotein A-IV			A null mutation in human APOC3 confers a favorable plasma lipid profile and apparent cardioprotection,Common variants at 30 loci contribute to polygenic dyslipidemia,Loci influencing lipid levels and coronary heart disease risk in 16 European population cohorts,Newly identified loci that influence lipid concentrations and risk of coronary artery disease,Six new loci associated with blood low-dens…	chain:Apolipoprotein A-IV,compositionally biased region:Gln/Glu-rich,modified residue,region of interest:13 X 22 AA approximate tandem repeats,repeat:1,repeat:10,repeat:11,repeat:12,repeat:13,repeat:2,repeat:3,repeat:4,repeat:5,repeat:6,repeat:7,repeat:8,repeat:9,sequence conflict,sequence variant,signal peptide,
APOC3	apolipoprotein C-III		hsa03320:PPAR signaling pathway,	A null mutation in human APOC3 confers a favorable plasma lipid profile and apparent cardioprotection,Apolipoprotein C3 deficiency,Common variants at 30 loci contribute to polygenic dyslipidemia,Genome-wide association study identifies genes for biomarkers of cardiovascular disease: serum urate and dyslipidemia,Loci influencing lipid levels and coronary heart disease risk in 16 European populatio…	chain:Apolipoprotein C-III,glycosylation site:O-linked (GalNAc...),helix,region of interest:Lipid-binding,sequence conflict,sequence variant,signal peptide,turn,
AQP7	aquaporin 7		hsa03320:PPAR signaling pathway,		chain:Aquaporin-7,sequence conflict,sequence variant,short sequence motif:NPA 1,short sequence motif:NPA 2,topological domain:Cytoplasmic,topological domain:Extracellular,transmembrane region,
ARSA	arylsulfatase A	Inorganic ion transport and metabolism,	hsa00600:Sphingolipid metabolism,hsa04142:Lysosome,	Metachromatic leukodystrophy,	binding site:Substrate,chain:Arylsulfatase A,chain:Arylsulfatase A component B,chain:Arylsulfatase A component C,disulfide bond,glycosylation site:N-linked (GlcNAc...),helix,metal ion-binding site:Calcium,metal ion-binding site:Calcium; via 3-oxoalanine,modified residue,mutagenesis site,sequence variant,signal peptide,strand,turn,
CERK	ceramide kinase		hsa00600:Sphingolipid metabolism,		chain:Ceramide kinase,domain:DAGKc,sequence variant,
CETP	cholesteryl ester transfer protein, plasma			CETP deficiency,Common genetic variation near MC4R is associated with waist circumference and insulin resistance,Common variants at 30 loci contribute to polygenic dyslipidemia,Genome-wide association analysis of metabolic traits in a birth cohort from a founder population,High density lipoprotein cholesterol level QTL 10,Hyperalphalipoproteinemia,Loci influencing lipid levels and coronary heart …	chain:Cholesteryl ester transfer protein,glycosylation site:N-linked (GlcNAc...),helix,mutagenesis site,sequence variant,signal peptide,splice variant,strand,turn,
CYP7A1	cytochrome P450, family 7, subfamily A, polypeptide 1	Secondary metabolites biosynthesis, transport, and catabolism,	hsa00120:Primary bile acid biosynthesis,hsa00140:Steroid hormone biosynthesis,hsa03320:PPAR signaling pathway,		chain:Cholesterol 7-alpha-monooxygenase,helix,metal ion-binding site:Iron (heme axial ligand),sequence conflict,sequence variant,strand,turn,
DGAT1	diacylglycerol O-acyltransferase homolog 1 (mouse)		hsa00561:Glycerolipid metabolism,hsa00830:Retinol metabolism,		chain:Diacylglycerol O-acyltransferase 1,modified residue,sequence conflict,transmembrane region,
EHHADH	enoyl-Coenzyme A, hydratase/3-hydroxyacyl Coenzyme A dehydrogenase		hsa00071:Fatty acid metabolism,hsa00280:Valine, leucine and isoleucine degradation,hsa00310:Lysine degradation,hsa00380:Tryptophan metabolism,hsa00410:beta-Alanine metabolism,hsa00640:Propanoate metabolism,hsa00650:Butanoate metabolism,hsa00903:Limonene and pinene degradation,hsa03320:PPAR signaling pathway,		binding site:Substrate; via amide nitrogen,chain:Peroxisomal bifunctional enzyme,modified residue,region of interest:3-hydroxyacyl-CoA dehydrogenase,region of interest:Enoyl-CoA hydratase / isomerase,sequence conflict,sequence variant,short sequence motif:Microbody targeting signal,site:Important for catalytic activity,
FABP2	fatty acid binding protein 2, intestinal		hsa03320:PPAR signaling pathway,		binding site:Fatty acid,chain:Fatty acid-binding protein, intestinal,helix,modified residue,mutagenesis site,sequence variant,strand,turn,
FUT2	fucosyltransferase 2 (secretor status included)		hsa00601:Glycosphingolipid biosynthesis,hsa00603:Glycosphingolipid biosynthesis,	Bombay phenotype,Common variants of FUT2 are associated with plasma vitamin B12 levels,Norwalk virus infection, resistance to,Vitamin B12 plasma level QTL1,	chain:Galactoside 2-alpha-L-fucosyltransferase 2,glycosylation site:N-linked (GlcNAc...),sequence variant,splice variant,topological domain:Cytoplasmic,topological domain:Lumenal,transmembrane region,
FUT4	fucosyltransferase 4 (alpha (1,3) fucosyltransferase, myeloid-specific)		hsa00601:Glycosphingolipid biosynthesis,		chain:Alpha-(1,3)-fucosyltransferase,glycosylation site:N-linked (GlcNAc...),sequence conflict,sequence variant,topological domain:Cytoplasmic,topological domain:Lumenal,transmembrane region,
FUT5	fucosyltransferase 5 (alpha (1,3) fucosyltransferase)		hsa00601:Glycosphingolipid biosynthesis,		chain:Alpha-(1,3)-fucosyltransferase,glycosylation site:N-linked (GlcNAc...),sequence variant,topological domain:Cytoplasmic,topological domain:Lumenal,transmembrane region,
FUT9	fucosyltransferase 9 (alpha (1,3) fucosyltransferase)		hsa00601:Glycosphingolipid biosynthesis,hsa00603:Glycosphingolipid biosynthesis,		chain:Alpha-(1,3)-fucosyltransferase,glycosylation site:N-linked (GlcNAc...),sequence variant,topological domain:Cytoplasmic,topological domain:Lumenal,transmembrane region,
GLA	galactosidase, alpha		hsa00052:Galactose metabolism,hsa00561:Glycerolipid metabolism,hsa00600:Sphingolipid metabolism,hsa00603:Glycosphingolipid biosynthesis,hsa04142:Lysosome,	Fabry disease,Fabry disease, cardiac variant,	active site:Nucleophile,active site:Proton donor,chain:Alpha-galactosidase A,chain:alpha-galactosidase A subunit peptide,disulfide bond,glycosylation site:N-linked (GlcNAc...),helix,region of interest:Substrate binding,sequence variant,signal peptide,strand,turn,
GCDH	glutaryl-Coenzyme A dehydrogenase	Lipid metabolism,	hsa00071:Fatty acid metabolism,hsa00310:Lysine degradation,hsa00380:Tryptophan metabolism,	Glutaricaciduria, type I,	active site:Proton acceptor,binding site:FAD,binding site:FAD; via carbonyl oxygen,binding site:Substrate; via amide nitrogen,binding site:Substrate; via carbonyl oxygen,chain:Glutaryl-CoA dehydrogenase, mitochondrial,helix,mutagenesis site,nucleotide phosphate-binding region:FAD,region of interest:Substrate binding,sequence conflict,sequence variant,splice variant,strand,transit peptide:Mitochon…
GK2	glycerol kinase 2		hsa00561:Glycerolipid metabolism,hsa03320:PPAR signaling pathway,		binding site:ATP,binding site:ATP; via carbonyl oxygen,binding site:Substrate,chain:Glycerol kinase 2,nucleotide phosphate-binding region:ATP,sequence conflict,
HADHA	hydroxyacyl-Coenzyme A dehydrogenase/3-ketoacyl-Coenzyme A thiolase/enoyl-Coenzyme A hydratase (trifunctional protein), alpha subunit		hsa00062:Fatty acid elongation in mitochondria,hsa00071:Fatty acid metabolism,hsa00280:Valine, leucine and isoleucine degradation,hsa00310:Lysine degradation,hsa00380:Tryptophan metabolism,hsa00410:beta-Alanine metabolism,hsa00640:Propanoate metabolism,hsa00650:Butanoate metabolism,hsa00903:Limonene and pinene degradation,hsa01040:Biosynthesis of unsaturated fatty acids,	Fatty liver, acute, of pregnancy,HELLP syndrome, maternal, of pregnancy,LCHAD deficiency,Trifunctional protein deficiency,Trifunctional protein deficiency, type 1,	chain:Trifunctional enzyme subunit alpha, mitochondrial,modified residue,sequence conflict,sequence variant,site:Important for catalytic activity,transit peptide:Mitochondrion,
LTA	lymphotoxin alpha (TNF superfamily, member 1)		hsa04060:Cytokine-cytokine receptor interaction,hsa04612:Antigen processing and presentation,hsa04940:Type I diabetes mellitus,	Leprosy, susceptibility to, 4,Myocardial infarction, susceptibility to,Psoriatic arthritis, susceptibility to,	chain:lymphotoxin alpha,chain:Lymphotoxin-alpha,glycosylation site:N-linked (GlcNAc...),glycosylation site:O-linked (GalNAc...); partial,helix,sequence variant,signal peptide,strand,turn,
MTTP	microsomal triglyceride transfer protein			Abetalipoproteinemia,Metabolic syndrome, protection against,	chain:Microsomal triglyceride transfer protein large subunit,domain:Vitellogenin,mutagenesis site,sequence conflict,sequence variant,signal peptide,
NR1H3	nuclear receptor subfamily 1, group H, member 3		hsa03320:PPAR signaling pathway,	Genome-wide association analysis of metabolic traits in a birth cohort from a founder population,	chain:Oxysterols receptor LXR-alpha,DNA-binding region:Nuclear receptor,helix,region of interest:Ligand-binding,sequence conflict,sequence variant,splice variant,strand,turn,zinc finger region:NR C4-type,
OLR1	oxidized low density lipoprotein (lectin-like) receptor 1		hsa03320:PPAR signaling pathway,	Myocardial infarction, susceptibility to,	chain:Oxidized low-density lipoprotein receptor 1,chain:Oxidized low-density lipoprotein receptor 1, soluble form,disulfide bond,domain:C-type lectin,glycosylation site:N-linked (GlcNAc...),helix,mutagenesis site,region of interest:Neck,sequence variant,site:Not glycosylated,strand,topological domain:Cytoplasmic,topological domain:Extracellular,transmembrane region,
PPARG	peroxisome proliferator-activated receptor gamma		hsa03320:PPAR signaling pathway,hsa05016:Huntington's disease,hsa05200:Pathways in cancer,hsa05216:Thyroid cancer,	A genome-wide association study of type 2 diabetes in Finns detects multiple susceptibility variants,Carotid intimal medial thickness 1,Diabetes mellitus, insulin-resistant, with acanthosis nigricans and hypertension,Diabetes, type 2,Genome-wide association analysis identifies loci for type 2 diabetes and triglyceride levels,Glioblastoma, susceptibility to,Insulin resistance, severe, digenic,Lipo…	binding site:Synthetic agonist,chain:Peroxisome proliferator-activated receptor gamma,DNA-binding region:Nuclear receptor,helix,modified residue,region of interest:Interaction with FAM120B,region of interest:Ligand-binding,sequence conflict,sequence variant,splice variant,strand,turn,zinc finger region:NR C4-type,
PCK2	phosphoenolpyruvate carboxykinase 2 (mitochondrial)		hsa00010:Glycolysis / Gluconeogenesis,hsa00020:Citrate cycle (TCA cycle),hsa00620:Pyruvate metabolism,hsa03320:PPAR signaling pathway,hsa04910:Insulin signaling pathway,hsa04920:Adipocytokine signaling pathway,	PEPCK deficiency, mitochondrial,	binding site:GTP,binding site:Substrate,binding site:Substrate; via amide nitrogen,chain:Phosphoenolpyruvate carboxykinase [GTP], mitochondrial,metal ion-binding site:Manganese,modified residue,nucleotide phosphate-binding region:GTP,region of interest:Substrate binding,sequence conflict,sequence variant,transit peptide:Mitochondrion,
PLTP	phospholipid transfer protein		hsa03320:PPAR signaling pathway,	Common variants at 30 loci contribute to polygenic dyslipidemia,High density lipoprotein cholesterol level QTL 9,	chain:Phospholipid transfer protein,disulfide bond,glycosylation site:N-linked (GlcNAc...),modified residue,sequence conflict,sequence variant,signal peptide,splice variant,
RXRB	retinoid X receptor, beta		hsa03320:PPAR signaling pathway,hsa04920:Adipocytokine signaling pathway,hsa05200:Pathways in cancer,hsa05216:Thyroid cancer,hsa05222:Small cell lung cancer,hsa05223:Non-small cell lung cancer,		chain:Retinoic acid receptor RXR-beta,compositionally biased region:Pro-rich,DNA-binding region:Nuclear receptor,helix,region of interest:Hinge,region of interest:Ligand-binding,region of interest:Modulating,sequence conflict,strand,turn,zinc finger region:NR C4-type,
RXRG	retinoid X receptor, gamma		hsa03320:PPAR signaling pathway,hsa04920:Adipocytokine signaling pathway,hsa05200:Pathways in cancer,hsa05216:Thyroid cancer,hsa05222:Small cell lung cancer,hsa05223:Non-small cell lung cancer,		chain:Retinoic acid receptor RXR-gamma,DNA-binding region:Nuclear receptor,helix,region of interest:Hinge,region of interest:Ligand-binding,region of interest:Modulating,strand,zinc finger region:NR C4-type,
SGMS1	sphingomyelin synthase 1		hsa00600:Sphingolipid metabolism,		chain:Phosphatidylcholine:ceramide cholinephosphotransferase 1,domain:SAM,sequence conflict,splice variant,topological domain:Cytoplasmic,transmembrane region,
UCP1	uncoupling protein 1 (mitochondrial, proton carrier)		hsa03320:PPAR signaling pathway,hsa05016:Huntington's disease,	Obesity, susceptibility to,	chain:Mitochondrial brown fat uncoupling protein 1,region of interest:Purine nucleotide binding,repeat:Solcar 1,repeat:Solcar 2,repeat:Solcar 3,sequence conflict,sequence variant,transmembrane region,
UCP3	uncoupling protein 3 (mitochondrial, proton carrier)			Obesity, severe, and type II diabetes,	chain:Mitochondrial uncoupling protein 3,region of interest:Purine nucleotide binding,repeat:Solcar 1,repeat:Solcar 2,repeat:Solcar 3,sequence conflict,sequence variant,splice variant,transmembrane region,
